# Supplementary material for: Genomic dissection of plant development and its impact on thousand grain weight in barley through nested association mapping
Source: J Exp Bot. 2016 Mar 1;67(8):2507–18. doi: 10.1093/jxb/erw070 (PMC4809299; doi:10.1093/jxb/erw070)
Supplement: Supplementary Data [file supp_erw070_supplementary_tables_S1_S6.xlsx]

## Sheet: Table S1
Table S1. Results of BARLEYMAP alignments to locate QTL candidate genes
Candidate gene	Genbank reference	Map	Chr1)	cM	Base pairs	Multiple positions	Other alignments	Marker	Dataset	Chr	cM	bp	Genes
HvELF3	JN180296.1	IBSC	1	132.51	463864160	No	No	3268072|F|0	DArTseq	1	132.51	462937880	MLOC_57961.1,MLOC_57961.2
HvELF3	JN180296.1	IBSC	1	132.51	463864160	No	No	3257601|F|0	DArTseq	1	132.51	462937880	MLOC_57961.1,MLOC_57961.2
HvELF3	JN180296.1	IBSC	1	132.51	463864160	No	No	3270187|F|0	DArTseq	1	132.51	463318560	no hits
HvELF3	JN180296.1	IBSC	1	132.51	463864160	No	No	3256243|F|0	DArTseq	1	132.51	463318560	no hits
HvELF3	JN180296.1	IBSC	1	132.51	463864160	No	No	3257379|F|0	DArTseq	1	132.51	463318560	no hits
HvELF3	JN180296.1	IBSC	1	132.51	463864160	No	No	3269855|F|0	DArTseq	1	132.51	463318560	no hits
HvELF3	JN180296.1	IBSC	1	132.51	463864160	No	No	i_SCRI_RS_167999	iSelect_9K_Infinium	1	132.51	463318560	MLOC_3539.1
HvELF3	JN180296.1	IBSC	1	132.51	463864160	No	No	i_12_10746	iSelect_9K_Infinium	1	132.51	463318560	MLOC_3539.1
HvELF3	JN180296.1	IBSC	1	132.51	463864160	No	No	owbGBS4074	OWB_GBS_SNPs	1	132.51	463318560	no hits
HvELF3	JN180296.1	IBSC	1	132.51	463864160	No	No	3265358|F|0	DArTseq	1	132.51	463318560	no hits
HvELF3	JN180296.1	IBSC	1	132.51	463864160	No	No	owbGBS11601	OWB_GBS_SNPs	1	132.51	463318560	no hits
HvELF3	JN180296.1	IBSC	1	132.51	463864160	No	No	owbGBS20766	OWB_GBS_SNPs	1	132.51	463459920	no hits
HvELF3	JN180296.1	IBSC	1	132.51	463864160	No	No	3273695|F|0	DArTseq	1	132.51	463459920	no hits
HvELF3	JN180296.1	IBSC	1	132.51	463864160	No	No	3261040|F|0	DArTseq	1	132.51	463459920	MLOC_70713.1
HvELF3	JN180296.1	IBSC	1	132.51	463864160	No	No	owbGBS21872	OWB_GBS_SNPs	1	132.51	463459920	MLOC_70713.1
HvELF3	JN180296.1	IBSC	1	132.51	463864160	No	No	3255773|F|0	DArTseq	1	132.51	463459920	no hits
HvELF3	JN180296.1	IBSC	1	132.51	463864160	No	No	i_SCRI_RS_117283	iSelect_9K_Infinium	1	132.51	463459920	MLOC_80442.1
HvELF3	JN180296.1	IBSC	1	132.51	463864160	No	No	owbGBS9871	OWB_GBS_SNPs	1	132.51	463864160	no hits
HvELF3	JN180296.1	IBSC	1	132.51	463864160	No	No	owbGBS7130	OWB_GBS_SNPs	1	132.51	463864160	no hits
HvELF3	JN180296.1	IBSC	1	132.51	463864160	No	No	3262649|F|0	DArTseq	1	132.51	463864160	no hits
HvELF3	JN180296.1	IBSC	1	132.51	463864160	No	No	owbGBS19749	OWB_GBS_SNPs	1	132.51	463864160	no hits
HvELF3	JN180296.1	IBSC	1	132.51	463864160	No	No	owbGBS26826	OWB_GBS_SNPs	1	132.51	463864160	MLOC_14744.1
HvELF3	JN180296.1	IBSC	1	132.51	463864160	No	No	owbGBS317	OWB_GBS_SNPs	1	132.51	463864160	no hits
HvELF3	JN180296.1	IBSC	1	132.51	463864160	No	No	owbGBS316	OWB_GBS_SNPs	1	132.51	463864160	no hits
HvELF3	JN180296.1	IBSC	1	132.51	463864160	No	No	3266469|F|0	DArTseq	1	132.51	463864160	no hits
HvELF3	JN180296.1	IBSC	1	132.51	463864160	No	No	owbGBS2303	OWB_GBS_SNPs	1	132.51	463864160	no hits
HvELF3	JN180296.1	IBSC	1	132.51	463864160	No	No	owbGBS2305	OWB_GBS_SNPs	1	132.51	463864160	no hits
HvELF3	JN180296.1	IBSC	1	132.51	463864160	No	No	owbGBS2304	OWB_GBS_SNPs	1	132.51	463864160	no hits
HvELF3	JN180296.1	IBSC	1	132.51	463864160	No	No	3258771|F|0	DArTseq	1	132.51	463864160	MLOC_60761.1
HvELF3	JN180296.1	IBSC	1	132.51	463864160	No	No	owbGBS22944	OWB_GBS_SNPs	1	132.51	463864160	MLOC_60761.1,MLOC_60761.2,MLOC_60761.3,MLOC_60761.4
HvELF3	JN180296.1	IBSC	1	132.51	463864160	No	No	i_SCRI_RS_150935	iSelect_9K_Infinium	1	132.51	463864160	MLOC_60761.1,MLOC_60761.2,MLOC_60761.3,MLOC_60761.4
HvELF3	JN180296.1	IBSC	1	132.51	463864160	No	No	i_12_30231	iSelect_9K_Infinium	1	132.51	463864160	MLOC_60761.1,MLOC_60761.2,MLOC_60761.3
HvELF3	JN180296.1	IBSC	1	132.51	463864160	No	No	3259120|F|0	DArTseq	1	132.51	463864160	no hits
HvELF3	JN180296.1	IBSC	1	132.51	463864160	No	No	3272578|F|0	DArTseq	1	132.51	463864160	MLOC_73440.1,MLOC_73440.2,MLOC_73440.3
HvELF3	JN180296.1	IBSC	1	132.51	463864160	No	No	owbGBS26822	OWB_GBS_SNPs	1	132.51	463864160	MLOC_73440.1,MLOC_73440.2,MLOC_73440.3
HvELF3	JN180296.1	IBSC	1	132.51	463864160	No	No	owbGBS29421	OWB_GBS_SNPs	1	132.51	463864160	MLOC_75281.1,MLOC_75281.2
HvELF3	JN180296.1	IBSC	1	132.51	463864160	No	No	i_SCRI_RS_154621	iSelect_9K_Infinium	1	132.51	463864160	no hits
HvELF3	JN180296.1	POPSEQ	1	132.37		No	No	owbGBS6168	OWB_GBS_SNPs	1	132.37		no hits
HvELF3	JN180296.1	POPSEQ	1	132.37		No	No	i_11_10443	iSelect_9K_Infinium	1	132.37		MLOC_37532.1
HvELF3	JN180296.1	POPSEQ	1	132.37		No	No	3262364|F|0	DArTseq	1	132.37		MLOC_39650.1
HvELF3	JN180296.1	POPSEQ	1	132.37		No	No	i_SCRI_RS_52789	iSelect_9K_Infinium	1	132.37		MLOC_39650.1
HvELF3	JN180296.1	POPSEQ	1	132.37		No	No	i_12_20429	iSelect_9K_Infinium	1	132.37		MLOC_39650.1
HvELF3	JN180296.1	POPSEQ	1	132.37		No	No	owbGBS1003	OWB_GBS_SNPs	1	132.37		MLOC_49811.1
HvELF3	JN180296.1	POPSEQ	1	132.37		No	No	i_11_20509	iSelect_9K_Infinium	1	132.37		MLOC_50248.1
HvELF3	JN180296.1	POPSEQ	1	132.37		No	No	3269219|F|0	DArTseq	1	132.37		no hits
HvELF3	JN180296.1	POPSEQ	1	132.37		No	No	owbGBS1501	OWB_GBS_SNPs	1	132.37		no hits
Ppd-H1	AY970705.1	IBSC	2	22.17	24787600	No	No	3271011|F|0	DArTseq	2	22.17	23463280	no hits
Ppd-H1	AY970705.1	IBSC	2	22.17	24787600	No	No	3269092|F|0	DArTseq	2	22.17	23463280	no hits
Ppd-H1	AY970705.1	IBSC	2	22.17	24787600	No	No	3261938|F|0	DArTseq	2	22.17	24787600	MLOC_11225.1,MLOC_11225.2
Ppd-H1	AY970705.1	IBSC	2	22.17	24787600	No	No	i_SCRI_RS_196316	iSelect_9K_Infinium	2	22.17	24787600	MLOC_20213.1
Ppd-H1	AY970705.1	IBSC	2	22.17	24787600	No	No	3259844|F|0	DArTseq	2	22.17	24787600	MLOC_43849.1,MLOC_43849.2,MLOC_43849.3,MLOC_43849.4
Ppd-H1	AY970705.1	IBSC	2	22.17	24787600	No	No	3272639|F|0	DArTseq	2	22.17	24787600	no hits
Ppd-H1	AY970705.1	IBSC	2	22.17	24787600	No	No	3267513|F|0	DArTseq	2	22.17	24787600	no hits
Ppd-H1	AY970705.1	IBSC	2	22.17	24787600	No	No	3255173|F|0	DArTseq	2	22.17	24787600	no hits
Ppd-H1	AY970705.1	IBSC	2	22.17	24787600	No	No	3256566|F|0	DArTseq	2	22.17	24787600	MLOC_55011.1
Ppd-H1	AY970705.1	IBSC	2	22.17	24787600	No	No	i_SCRI_RS_195810	iSelect_9K_Infinium	2	22.17	24787600	MLOC_72614.1
Ppd-H1	AY970705.1	IBSC	2	22.17	24787600	No	No	3271744|F|0	DArTseq	2	22.17	24787600	MLOC_73069.1
Ppd-H1	AY970705.1	IBSC	2	22.17	24787600	No	No	3258812|F|0	DArTseq	2	22.17	24787600	MLOC_73069.1
Ppd-H1	AY970705.1	IBSC	2	22.17	24787600	No	No	3256555|F|0	DArTseq	2	22.17	24787600	MLOC_74785.1,MLOC_74785.2
Ppd-H1	AY970705.1	IBSC	2	22.17	24787600	No	No	i_BK_12	iSelect_9K_Infinium	2	22.17	24787600	MLOC_81154.1,MLOC_81154.10,MLOC_81154.11,MLOC_81154.2,MLOC_81154.3,MLOC_81154.4,MLOC_81154.5,MLOC_81154.6,MLOC_81154.7,MLOC_81154.8,MLOC_81154.9
Ppd-H1	AY970705.1	IBSC	2	22.17	24787600	No	No	i_BK_13	iSelect_9K_Infinium	2	22.17	24787600	MLOC_81154.1,MLOC_81154.10,MLOC_81154.11,MLOC_81154.2,MLOC_81154.3,MLOC_81154.4,MLOC_81154.5,MLOC_81154.6,MLOC_81154.7,MLOC_81154.8,MLOC_81154.9
Ppd-H1	AY970705.1	IBSC	2	22.17	24787600	No	No	i_BK_14	iSelect_9K_Infinium	2	22.17	24787600	MLOC_81154.1,MLOC_81154.2,MLOC_81154.3,MLOC_81154.4,MLOC_81154.5,MLOC_81154.6,MLOC_81154.7,MLOC_81154.8,MLOC_81154.9
Ppd-H1	AY970705.1	IBSC	2	22.17	24787600	No	No	i_BK_16	iSelect_9K_Infinium	2	22.17	24787600	MLOC_81154.1,MLOC_81154.10,MLOC_81154.11,MLOC_81154.2,MLOC_81154.3,MLOC_81154.4,MLOC_81154.5,MLOC_81154.6,MLOC_81154.7,MLOC_81154.8,MLOC_81154.9
Ppd-H1	AY970705.1	IBSC	2	22.17	24787600	No	No	i_12_30870	iSelect_9K_Infinium	2	22.17	24787600	MLOC_81154.1,MLOC_81154.10,MLOC_81154.11,MLOC_81154.2,MLOC_81154.3,MLOC_81154.4,MLOC_81154.5,MLOC_81154.6,MLOC_81154.7,MLOC_81154.8,MLOC_81154.9
Ppd-H1	AY970705.1	IBSC	2	22.17	24787600	No	No	i_12_30871	iSelect_9K_Infinium	2	22.17	24787600	MLOC_81154.1,MLOC_81154.2,MLOC_81154.3,MLOC_81154.4,MLOC_81154.5,MLOC_81154.6,MLOC_81154.7,MLOC_81154.8,MLOC_81154.9
Ppd-H1	AY970705.1	IBSC	2	22.17	24787600	No	No	i_12_30872	iSelect_9K_Infinium	2	22.17	24787600	MLOC_81154.1,MLOC_81154.10,MLOC_81154.11,MLOC_81154.2,MLOC_81154.3,MLOC_81154.4,MLOC_81154.5,MLOC_81154.6,MLOC_81154.7,MLOC_81154.8,MLOC_81154.9
Ppd-H1	AY970705.1	IBSC	2	22.17	24787600	No	No	i_BK_15	iSelect_9K_Infinium	2	22.17	24787600	MLOC_81154.1
Ppd-H1	AY970705.1	IBSC	2	22.17	24787600	No	No	3261953|F|0	DArTseq	2	22.17	24983520	no hits
Ppd-H1	AY970705.1	POPSEQ	2	19.9		No	No	i_BK_12	iSelect_9K_Infinium	2	19.9		MLOC_81154.1,MLOC_81154.10,MLOC_81154.11,MLOC_81154.2,MLOC_81154.3,MLOC_81154.4,MLOC_81154.5,MLOC_81154.6,MLOC_81154.7,MLOC_81154.8,MLOC_81154.9
Ppd-H1	AY970705.2	POPSEQ	2	19.9		No	No	i_BK_13	iSelect_9K_Infinium	2	19.9		MLOC_81154.1,MLOC_81154.10,MLOC_81154.11,MLOC_81154.2,MLOC_81154.3,MLOC_81154.4,MLOC_81154.5,MLOC_81154.6,MLOC_81154.7,MLOC_81154.8,MLOC_81154.9
Ppd-H1	AY970705.3	POPSEQ	2	19.9		No	No	i_BK_14	iSelect_9K_Infinium	2	19.9		MLOC_81154.1,MLOC_81154.2,MLOC_81154.3,MLOC_81154.4,MLOC_81154.5,MLOC_81154.6,MLOC_81154.7,MLOC_81154.8,MLOC_81154.9
Ppd-H1	AY970705.4	POPSEQ	2	19.9		No	No	i_BK_16	iSelect_9K_Infinium	2	19.9		MLOC_81154.1,MLOC_81154.10,MLOC_81154.11,MLOC_81154.2,MLOC_81154.3,MLOC_81154.4,MLOC_81154.5,MLOC_81154.6,MLOC_81154.7,MLOC_81154.8,MLOC_81154.9
Ppd-H1	AY970705.5	POPSEQ	2	19.9		No	No	i_12_30870	iSelect_9K_Infinium	2	19.9		MLOC_81154.1,MLOC_81154.10,MLOC_81154.11,MLOC_81154.2,MLOC_81154.3,MLOC_81154.4,MLOC_81154.5,MLOC_81154.6,MLOC_81154.7,MLOC_81154.8,MLOC_81154.9
Ppd-H1	AY970705.6	POPSEQ	2	19.9		No	No	i_12_30871	iSelect_9K_Infinium	2	19.9		MLOC_81154.1,MLOC_81154.2,MLOC_81154.3,MLOC_81154.4,MLOC_81154.5,MLOC_81154.6,MLOC_81154.7,MLOC_81154.8,MLOC_81154.9
Ppd-H1	AY970705.7	POPSEQ	2	19.9		No	No	i_12_30872	iSelect_9K_Infinium	2	19.9		MLOC_81154.1,MLOC_81154.10,MLOC_81154.11,MLOC_81154.2,MLOC_81154.3,MLOC_81154.4,MLOC_81154.5,MLOC_81154.6,MLOC_81154.7,MLOC_81154.8,MLOC_81154.9
Ppd-H1	AY970705.8	POPSEQ	2	19.9		No	No	i_BK_15	iSelect_9K_Infinium	2	19.9		MLOC_81154.1
HvCEN	JX844786.1	POPSEQ	2	58		No	No	owbGBS13781	OWB_GBS_SNPs	2	58		MLOC_218.1
HvCEN	JX844786.1	POPSEQ	2	58		No	No	i_11_10796	iSelect_9K_Infinium	2	58		MLOC_218.1
HvCEN	JX844786.1	POPSEQ	2	58		No	No	owbGBS16409	OWB_GBS_SNPs	2	58		no hits
HvCEN	JX844786.1	POPSEQ	2	58		No	No	owbGBS1378	OWB_GBS_SNPs	2	58		no hits
HvCEN	JX844786.1	POPSEQ	2	58		No	No	owbGBS6917	OWB_GBS_SNPs	2	58		no hits
HvCEN	JX844786.1	POPSEQ	2	58		No	No	owbGBS22337	OWB_GBS_SNPs	2	58		no hits
HvCEN	JX844786.1	POPSEQ	2	58		No	No	owbGBS9244	OWB_GBS_SNPs	2	58		no hits
HvCEN	JX844786.1	POPSEQ	2	58		No	No	owbGBS28438	OWB_GBS_SNPs	2	58		no hits
HvCEN	JX844786.1	POPSEQ	2	58		No	No	owbGBS28439	OWB_GBS_SNPs	2	58		no hits
HvCEN	JX844786.1	POPSEQ	2	58		No	No	3258614|F|0	DArTseq	2	58		MLOC_6759.1,MLOC_6759.2,MLOC_6759.3
HvCEN	JX844786.1	POPSEQ	2	58		No	No	i_12_31194	iSelect_9K_Infinium	2	58		MLOC_6759.1,MLOC_6759.2,MLOC_6759.3
HvCEN	JX844786.1	POPSEQ	2	58		No	No	owbGBS1638	OWB_GBS_SNPs	2	58		no hits
HvCEN	JX844786.1	POPSEQ	2	58		No	No	owbGBS26586	OWB_GBS_SNPs	2	58		no hits
HvCEN	JX844786.1	POPSEQ	2	58		No	No	owbGBS16650	OWB_GBS_SNPs	2	58		no hits
HvCEN	JX844786.1	POPSEQ	2	58		No	No	owbGBS9666	OWB_GBS_SNPs	2	58		MLOC_16999.1,MLOC_16999.2
HvCEN	JX844786.1	POPSEQ	2	58		No	No	owbGBS965	OWB_GBS_SNPs	2	58		no hits
HvCEN	JX844786.1	POPSEQ	2	58		No	No	3272787|F|0	DArTseq	2	58		no hits
HvCEN	JX844786.1	POPSEQ	2	58		No	No	owbGBS29702	OWB_GBS_SNPs	2	58		no hits
HvCEN	JX844786.1	POPSEQ	2	58		No	No	owbGBS18576	OWB_GBS_SNPs	2	58		no hits
HvCEN	JX844786.1	POPSEQ	2	58		No	No	owbGBS18577	OWB_GBS_SNPs	2	58		no hits
HvCEN	JX844786.1	POPSEQ	2	58		No	No	3272977|F|0	DArTseq	2	58		no hits
HvCEN	JX844786.1	POPSEQ	2	58		No	No	3261611|F|0	DArTseq	2	58		MLOC_24467.1,MLOC_24467.2
HvCEN	JX844786.1	POPSEQ	2	58		No	No	owbGBS12562	OWB_GBS_SNPs	2	58		no hits
HvCEN	JX844786.1	POPSEQ	2	58		No	No	owbGBS24908	OWB_GBS_SNPs	2	58		no hits
HvCEN	JX844786.1	POPSEQ	2	58		No	No	owbGBS16156	OWB_GBS_SNPs	2	58		no hits
HvCEN	JX844786.1	POPSEQ	2	58		No	No	owbGBS22335	OWB_GBS_SNPs	2	58		no hits
HvCEN	JX844786.1	POPSEQ	2	58		No	No	owbGBS37810	OWB_GBS_SNPs	2	58		no hits
HvCEN	JX844786.1	POPSEQ	2	58		No	No	owbGBS7877	OWB_GBS_SNPs	2	58		no hits
HvCEN	JX844786.1	POPSEQ	2	58		No	No	owbGBS4798	OWB_GBS_SNPs	2	58		no hits
HvCEN	JX844786.1	POPSEQ	2	58		No	No	owbGBS6692	OWB_GBS_SNPs	2	58		no hits
HvCEN	JX844786.1	POPSEQ	2	58		No	No	owbGBS6691	OWB_GBS_SNPs	2	58		no hits
HvCEN	JX844786.1	POPSEQ	2	58		No	No	3257441|F|0	DArTseq	2	58		no hits
HvCEN	JX844786.1	POPSEQ	2	58		No	No	owbGBS2088	OWB_GBS_SNPs	2	58		no hits
HvCEN	JX844786.1	POPSEQ	2	58		No	No	owbGBS10850	OWB_GBS_SNPs	2	58		no hits
HvCEN	JX844786.1	POPSEQ	2	58		No	No	owbGBS10849	OWB_GBS_SNPs	2	58		no hits
HvCEN	JX844786.1	POPSEQ	2	58		No	No	owbGBS6121	OWB_GBS_SNPs	2	58		no hits
HvCEN	JX844786.1	POPSEQ	2	58		No	No	owbGBS4706	OWB_GBS_SNPs	2	58		no hits
HvCEN	JX844786.1	POPSEQ	2	58		No	No	owbGBS33920	OWB_GBS_SNPs	2	58		no hits
HvCEN	JX844786.1	POPSEQ	2	58		No	No	owbGBS33921	OWB_GBS_SNPs	2	58		no hits
HvCEN	JX844786.1	POPSEQ	2	58		No	No	owbGBS33919	OWB_GBS_SNPs	2	58		no hits
HvCEN	JX844786.1	POPSEQ	2	58		No	No	owbGBS25403	OWB_GBS_SNPs	2	58		no hits
HvCEN	JX844786.1	POPSEQ	2	58		No	No	owbGBS30269	OWB_GBS_SNPs	2	58		MLOC_41547.1
HvCEN	JX844786.1	POPSEQ	2	58		No	No	owbGBS31737	OWB_GBS_SNPs	2	58		no hits
HvCEN	JX844786.1	POPSEQ	2	58		No	No	i_SCRI_RS_155067	iSelect_9K_Infinium	2	58		MLOC_44059.1,MLOC_44059.2,MLOC_44059.3
HvCEN	JX844786.1	POPSEQ	2	58		No	No	i_SCRI_RS_157207	iSelect_9K_Infinium	2	58		MLOC_44059.1
HvCEN	JX844786.1	POPSEQ	2	58		No	No	3272458|F|0	DArTseq	2	58		MLOC_44168.1,MLOC_44168.2,MLOC_44168.3,MLOC_44168.5
HvCEN	JX844786.1	POPSEQ	2	58		No	No	i_11_11133	iSelect_9K_Infinium	2	58		MLOC_44630.1,MLOC_44630.2
HvCEN	JX844786.1	POPSEQ	2	58		No	No	owbGBS21095	OWB_GBS_SNPs	2	58		no hits
HvCEN	JX844786.1	POPSEQ	2	58		No	No	owbGBS21094	OWB_GBS_SNPs	2	58		no hits
HvCEN	JX844786.1	POPSEQ	2	58		No	No	owbGBS13914	OWB_GBS_SNPs	2	58		no hits
HvCEN	JX844786.1	POPSEQ	2	58		No	No	owbGBS29601	OWB_GBS_SNPs	2	58		no hits
HvCEN	JX844786.1	POPSEQ	2	58		No	No	owbGBS12803	OWB_GBS_SNPs	2	58		no hits
HvCEN	JX844786.1	POPSEQ	2	58		No	No	i_SCRI_RS_131936	iSelect_9K_Infinium	2	58		MLOC_51380.1
HvCEN	JX844786.1	POPSEQ	2	58		No	No	3266977|F|0	DArTseq	2	58		MLOC_53298.1,MLOC_53298.2
HvCEN	JX844786.1	POPSEQ	2	58		No	No	owbGBS15914	OWB_GBS_SNPs	2	58		no hits
HvCEN	JX844786.1	POPSEQ	2	58		No	No	i_12_30772	iSelect_9K_Infinium	2	58		MLOC_57581.1,MLOC_57581.2,MLOC_57581.3
HvCEN	JX844786.1	POPSEQ	2	58		No	No	i_SCRI_RS_171237	iSelect_9K_Infinium	2	58		MLOC_57581.1,MLOC_57581.2,MLOC_57581.3
HvCEN	JX844786.1	POPSEQ	2	58		No	No	owbGBS37404	OWB_GBS_SNPs	2	58		no hits
HvCEN	JX844786.1	POPSEQ	2	58		No	No	3262956|F|0	DArTseq	2	58		MLOC_60803.1,MLOC_60803.2
HvCEN	JX844786.1	POPSEQ	2	58		No	No	owbGBS9396	OWB_GBS_SNPs	2	58		MLOC_60803.1,MLOC_60803.2
HvCEN	JX844786.1	POPSEQ	2	58		No	No	owbGBS32478	OWB_GBS_SNPs	2	58		no hits
HvCEN	JX844786.1	POPSEQ	2	58		No	No	owbGBS12505	OWB_GBS_SNPs	2	58		no hits
HvCEN	JX844786.1	POPSEQ	2	58		No	No	3262617|F|0	DArTseq	2	58		no hits
HvCEN	JX844786.1	POPSEQ	2	58		No	No	owbGBS11089	OWB_GBS_SNPs	2	58		no hits
HvCEN	JX844786.1	POPSEQ	2	58		No	No	i_SCRI_RS_4969	iSelect_9K_Infinium	2	58		MLOC_67763.1
HvCEN	JX844786.1	POPSEQ	2	58		No	No	i_SCRI_RS_219740	iSelect_9K_Infinium	2	58		MLOC_68855.1,MLOC_68856.1,MLOC_68856.10,MLOC_68856.11,MLOC_68856.12,MLOC_68856.13,MLOC_68856.2,MLOC_68856.3,MLOC_68856.4,MLOC_68856.5,MLOC_68856.6,MLOC_68856.7,MLOC_68856.8,MLOC_68856.9
HvCEN	JX844786.1	POPSEQ	2	58		No	No	owbGBS22043	OWB_GBS_SNPs	2	58		no hits
HvCEN	JX844786.1	POPSEQ	2	58		No	No	owbGBS30106	OWB_GBS_SNPs	2	58		no hits
HvCEN	JX844786.1	POPSEQ	2	58		No	No	owbGBS30105	OWB_GBS_SNPs	2	58		no hits
HvCEN	JX844786.1	POPSEQ	2	58		No	No	i_SCRI_RS_122395	iSelect_9K_Infinium	2	58		MLOC_72858.1,MLOC_72858.2
HvCEN	JX844786.1	POPSEQ	2	58		No	No	owbGBS26149	OWB_GBS_SNPs	2	58		no hits
HvCEN	JX844786.1	POPSEQ	2	58		No	No	owbGBS4096	OWB_GBS_SNPs	2	58		no hits
HvCEN	JX844786.1	POPSEQ	2	58		No	No	owbGBS4095	OWB_GBS_SNPs	2	58		no hits
HvCEN	JX844786.1	POPSEQ	2	58		No	No	owbGBS38613	OWB_GBS_SNPs	2	58		no hits
HvCEN	JX844786.1	POPSEQ	2	58		No	No	owbGBS38612	OWB_GBS_SNPs	2	58		no hits
HvCEN	JX844786.1	POPSEQ	2	58		No	No	owbGBS21361	OWB_GBS_SNPs	2	58		no hits
HvCEN	JX844786.1	POPSEQ	2	58		No	No	i_SCRI_RS_134925	iSelect_9K_Infinium	2	58		MLOC_77651.1,MLOC_77651.2,MLOC_77651.3,MLOC_77651.4,MLOC_77651.5
HvCEN	JX844786.1	POPSEQ	2	58		No	No	owbGBS28346	OWB_GBS_SNPs	2	58		no hits
HvCEN	JX844786.1	POPSEQ	2	58		No	No	owbGBS12276	OWB_GBS_SNPs	2	58		no hits
HvCEN	JX844786.1	POPSEQ	2	58		No	No	owbGBS7822	OWB_GBS_SNPs	2	58		no hits
HvCEN	JX844786.1	POPSEQ	2	58		No	No	owbGBS27888	OWB_GBS_SNPs	2	58		no hits
HvCEN	JX844786.1	POPSEQ	2	58		No	No	owbGBS27889	OWB_GBS_SNPs	2	58		no hits
HvCEN	JX844786.1	POPSEQ	2	58		No	No	owbGBS27890	OWB_GBS_SNPs	2	58		no hits
denso/sdw1	TTTTAAAGATGAGTGGGCCTCATCCTTCACT (http://www.niab.com/mas/assay/id/58/HvSdw1_AG)	IBSC	3	108.57	508690160	No	No	i_SCRI_RS_181071	iSelect_9K_Infinium	3	108.57	508690160	MLOC_3773.1,MLOC_3773.2,MLOC_3773.3
denso/sdw1	TTTTAAAGATGAGTGGGCCTCATCCTTCACT (http://www.niab.com/mas/assay/id/58/HvSdw1_AG)	IBSC	3	108.57	508690160	No	No	owbGBS32686	OWB_GBS_SNPs	3	108.57	508690160	MLOC_9904.1,MLOC_9905.1,MLOC_9905.2,MLOC_9905.3
denso/sdw1	TTTTAAAGATGAGTGGGCCTCATCCTTCACT (http://www.niab.com/mas/assay/id/58/HvSdw1_AG)	IBSC	3	108.57	508690160	No	No	owbGBS32684	OWB_GBS_SNPs	3	108.57	508690160	MLOC_9904.1,MLOC_9905.1,MLOC_9905.2,MLOC_9905.3
denso/sdw1	TTTTAAAGATGAGTGGGCCTCATCCTTCACT (http://www.niab.com/mas/assay/id/58/HvSdw1_AG)	IBSC	3	108.57	508690160	No	No	owbGBS32685	OWB_GBS_SNPs	3	108.57	508690160	MLOC_9904.1,MLOC_9905.1,MLOC_9905.2,MLOC_9905.3
denso/sdw1	TTTTAAAGATGAGTGGGCCTCATCCTTCACT (http://www.niab.com/mas/assay/id/58/HvSdw1_AG)	IBSC	3	108.57	508690160	No	No	i_11_10044	iSelect_9K_Infinium	3	108.57	508690160	MLOC_9904.1
denso/sdw1	TTTTAAAGATGAGTGGGCCTCATCCTTCACT (http://www.niab.com/mas/assay/id/58/HvSdw1_AG)	IBSC	3	108.57	508690160	No	No	i_SCRI_RS_120973	iSelect_9K_Infinium	3	108.57	508690160	MLOC_9904.1
denso/sdw1	TTTTAAAGATGAGTGGGCCTCATCCTTCACT (http://www.niab.com/mas/assay/id/58/HvSdw1_AG)	IBSC	3	108.57	508690160	No	No	i_11_10754	iSelect_9K_Infinium	3	108.57	508690160	MLOC_9904.1
denso/sdw1	TTTTAAAGATGAGTGGGCCTCATCCTTCACT (http://www.niab.com/mas/assay/id/58/HvSdw1_AG)	IBSC	3	108.57	508690160	No	No	bPb-1893_WSU_r	DArTs	3	108.57	508690160	MLOC_15177.1
denso/sdw1	TTTTAAAGATGAGTGGGCCTCATCCTTCACT (http://www.niab.com/mas/assay/id/58/HvSdw1_AG)	IBSC	3	108.57	508690160	No	No	3269930|F|0	DArTseq	3	108.57	508690160	MLOC_15177.1,MLOC_15177.2
denso/sdw1	TTTTAAAGATGAGTGGGCCTCATCCTTCACT (http://www.niab.com/mas/assay/id/58/HvSdw1_AG)	IBSC	3	108.57	508690160	No	No	owbGBS26037	OWB_GBS_SNPs	3	108.57	508690160	no hits
denso/sdw1	TTTTAAAGATGAGTGGGCCTCATCCTTCACT (http://www.niab.com/mas/assay/id/58/HvSdw1_AG)	IBSC	3	108.57	508690160	No	No	owbGBS26035	OWB_GBS_SNPs	3	108.57	508690160	no hits
denso/sdw1	TTTTAAAGATGAGTGGGCCTCATCCTTCACT (http://www.niab.com/mas/assay/id/58/HvSdw1_AG)	IBSC	3	108.57	508690160	No	No	owbGBS26036	OWB_GBS_SNPs	3	108.57	508690160	no hits
denso/sdw1	TTTTAAAGATGAGTGGGCCTCATCCTTCACT (http://www.niab.com/mas/assay/id/58/HvSdw1_AG)	IBSC	3	108.57	508690160	No	No	owbGBS26038	OWB_GBS_SNPs	3	108.57	508690160	no hits
denso/sdw1	TTTTAAAGATGAGTGGGCCTCATCCTTCACT (http://www.niab.com/mas/assay/id/58/HvSdw1_AG)	IBSC	3	108.57	508690160	No	No	3259354|F|0	DArTseq	3	108.57	508690160	MLOC_47904.1
denso/sdw1	TTTTAAAGATGAGTGGGCCTCATCCTTCACT (http://www.niab.com/mas/assay/id/58/HvSdw1_AG)	IBSC	3	108.57	508690160	No	No	owbGBS32703	OWB_GBS_SNPs	3	108.57	508690160	MLOC_47904.1
denso/sdw1	TTTTAAAGATGAGTGGGCCTCATCCTTCACT (http://www.niab.com/mas/assay/id/58/HvSdw1_AG)	IBSC	3	108.57	508690160	No	No	owbGBS32702	OWB_GBS_SNPs	3	108.57	508690160	MLOC_47904.1
denso/sdw1	TTTTAAAGATGAGTGGGCCTCATCCTTCACT (http://www.niab.com/mas/assay/id/58/HvSdw1_AG)	IBSC	3	108.57	508690160	No	No	owbGBS19907	OWB_GBS_SNPs	3	108.57	508690160	no hits
denso/sdw1	TTTTAAAGATGAGTGGGCCTCATCCTTCACT (http://www.niab.com/mas/assay/id/58/HvSdw1_AG)	IBSC	3	108.57	508690160	No	No	owbGBS17136	OWB_GBS_SNPs	3	108.57	508690160	MLOC_56463.1,MLOC_56463.2,MLOC_56463.3
denso/sdw1	TTTTAAAGATGAGTGGGCCTCATCCTTCACT (http://www.niab.com/mas/assay/id/58/HvSdw1_AG)	IBSC	3	108.57	508690160	No	No	i_SCRI_RS_165334	iSelect_9K_Infinium	3	108.57	508690160	MLOC_56463.1,MLOC_56463.2
denso/sdw1	TTTTAAAGATGAGTGGGCCTCATCCTTCACT (http://www.niab.com/mas/assay/id/58/HvSdw1_AG)	IBSC	3	108.57	508690160	No	No	i_SCRI_RS_103215	iSelect_9K_Infinium	3	108.57	508690160	MLOC_56463.1,MLOC_56463.2,MLOC_56463.3
denso/sdw1	TTTTAAAGATGAGTGGGCCTCATCCTTCACT (http://www.niab.com/mas/assay/id/58/HvSdw1_AG)	POPSEQ	3	108.85		No	No	i_11_20650	iSelect_9K_Infinium	3	108.85		MLOC_7311.1
denso/sdw1	TTTTAAAGATGAGTGGGCCTCATCCTTCACT (http://www.niab.com/mas/assay/id/58/HvSdw1_AG)	POPSEQ	3	108.85		No	No	3269791|F|0	DArTseq	3	108.85		no hits
denso/sdw1	TTTTAAAGATGAGTGGGCCTCATCCTTCACT (http://www.niab.com/mas/assay/id/58/HvSdw1_AG)	POPSEQ	3	108.85		No	No	owbGBS36144	OWB_GBS_SNPs	3	108.85		no hits
denso/sdw1	TTTTAAAGATGAGTGGGCCTCATCCTTCACT (http://www.niab.com/mas/assay/id/58/HvSdw1_AG)	POPSEQ	3	108.85		No	No	owbGBS36143	OWB_GBS_SNPs	3	108.85		no hits
denso/sdw1	TTTTAAAGATGAGTGGGCCTCATCCTTCACT (http://www.niab.com/mas/assay/id/58/HvSdw1_AG)	POPSEQ	3	108.85		No	No	owbGBS36142	OWB_GBS_SNPs	3	108.85		no hits
denso/sdw1	TTTTAAAGATGAGTGGGCCTCATCCTTCACT (http://www.niab.com/mas/assay/id/58/HvSdw1_AG)	POPSEQ	3	108.85		No	No	i_11_10867	iSelect_9K_Infinium	3	108.85		MLOC_22009.1
denso/sdw1	TTTTAAAGATGAGTGGGCCTCATCCTTCACT (http://www.niab.com/mas/assay/id/58/HvSdw1_AG)	POPSEQ	3	108.85		No	No	owbGBS17136	OWB_GBS_SNPs	3	108.85		MLOC_56463.1,MLOC_56463.2,MLOC_56463.3
denso/sdw1	TTTTAAAGATGAGTGGGCCTCATCCTTCACT (http://www.niab.com/mas/assay/id/58/HvSdw1_AG)	POPSEQ	3	108.85		No	No	i_SCRI_RS_165334	iSelect_9K_Infinium	3	108.85		MLOC_56463.1,MLOC_56463.2
denso/sdw1	TTTTAAAGATGAGTGGGCCTCATCCTTCACT (http://www.niab.com/mas/assay/id/58/HvSdw1_AG)	POPSEQ	3	108.85		No	No	i_SCRI_RS_103215	iSelect_9K_Infinium	3	108.85		MLOC_56463.1,MLOC_56463.2,MLOC_56463.3
denso/sdw1	TTTTAAAGATGAGTGGGCCTCATCCTTCACT (http://www.niab.com/mas/assay/id/58/HvSdw1_AG)	POPSEQ	3	108.85		No	No	3264928|F|0	DArTseq	3	108.85		MLOC_59162.1,MLOC_59162.2
denso/sdw1	TTTTAAAGATGAGTGGGCCTCATCCTTCACT (http://www.niab.com/mas/assay/id/58/HvSdw1_AG)	POPSEQ	3	108.85		No	No	3264483|F|0	DArTseq	3	108.85		MLOC_59162.1,MLOC_59162.2
denso/sdw1	TTTTAAAGATGAGTGGGCCTCATCCTTCACT (http://www.niab.com/mas/assay/id/58/HvSdw1_AG)	POPSEQ	3	108.85		No	No	owbGBS24000	OWB_GBS_SNPs	3	108.85		MLOC_59162.1,MLOC_59162.2
denso/sdw1	TTTTAAAGATGAGTGGGCCTCATCCTTCACT (http://www.niab.com/mas/assay/id/58/HvSdw1_AG)	POPSEQ	3	108.85		No	No	owbGBS16385	OWB_GBS_SNPs	3	108.85		MLOC_59162.1,MLOC_59162.2
denso/sdw1	TTTTAAAGATGAGTGGGCCTCATCCTTCACT (http://www.niab.com/mas/assay/id/58/HvSdw1_AG)	POPSEQ	3	108.85		No	No	i_12_31420	iSelect_9K_Infinium	3	108.85		MLOC_59162.1,MLOC_59162.2
Vrn-H1	EU331691.1	IBSC	5	126.13	500865760	No	No	owbGBS6956	OWB_GBS_SNPs	5	126.13	500865760	no hits
Vrn-H1	EU331691.1	IBSC	5	126.13	500865760	No	No	i_12_30867	iSelect_9K_Infinium	5	126.13	500865760	MLOC_824.1,MLOC_824.10,MLOC_824.11,MLOC_824.12,MLOC_824.13,MLOC_824.14,MLOC_824.2,MLOC_824.3,MLOC_824.4,MLOC_824.5,MLOC_824.6,MLOC_824.7,MLOC_824.8,MLOC_824.9
Vrn-H1	EU331691.1	IBSC	5	126.13	500865760	No	No	i_12_30869	iSelect_9K_Infinium	5	126.13	500865760	MLOC_824.10,MLOC_824.11,MLOC_824.12,MLOC_824.13,MLOC_824.14,MLOC_824.2,MLOC_824.4,MLOC_824.5,MLOC_824.6,MLOC_824.7,MLOC_824.8,MLOC_824.9
Vrn-H1	EU331691.1	IBSC	5	126.13	500865760	No	No	i_12_30868	iSelect_9K_Infinium	5	126.13	500865760	MLOC_824.1,MLOC_824.10,MLOC_824.11,MLOC_824.12,MLOC_824.13,MLOC_824.14,MLOC_824.2,MLOC_824.3,MLOC_824.4,MLOC_824.5,MLOC_824.6,MLOC_824.7,MLOC_824.8,MLOC_824.9
Vrn-H1	EU331691.1	IBSC	5	126.13	500865760	No	No	i_SCRI_RS_96550	iSelect_9K_Infinium	5	126.13	500865760	MLOC_3588.1
Vrn-H1	EU331691.1	IBSC	5	126.13	500865760	No	No	owbGBS37131	OWB_GBS_SNPs	5	126.13	500865760	MLOC_4060.1,MLOC_4061.1
Vrn-H1	EU331691.1	IBSC	5	126.13	500865760	No	No	owbGBS37130	OWB_GBS_SNPs	5	126.13	500865760	MLOC_4060.1,MLOC_4061.1
Vrn-H1	EU331691.1	IBSC	5	126.13	500865760	No	No	i_SCRI_RS_184066	iSelect_9K_Infinium	5	126.13	500865760	MLOC_5287.1,MLOC_5287.2
Vrn-H1	EU331691.1	IBSC	5	126.13	500865760	No	No	i_11_10095	iSelect_9K_Infinium	5	126.13	500865760	MLOC_5287.1,MLOC_5287.2
Vrn-H1	EU331691.1	IBSC	5	126.13	500865760	No	No	i_SCRI_RS_170843	iSelect_9K_Infinium	5	126.13	500865760	MLOC_10398.1
Vrn-H1	EU331691.1	IBSC	5	126.13	500865760	No	No	3256515|F|0	DArTseq	5	126.13	500865760	no hits
Vrn-H1	EU331691.1	IBSC	5	126.13	500865760	No	No	i_SCRI_RS_188572	iSelect_9K_Infinium	5	126.13	500865760	MLOC_37621.1,MLOC_37622.1,MLOC_37622.2,MLOC_37622.3
Vrn-H1	EU331691.1	IBSC	5	126.13	500865760	No	No	3257746|F|0	DArTseq	5	126.13	500865760	MLOC_38381.1,MLOC_38381.2,MLOC_38381.3,MLOC_38381.4,MLOC_38381.5
Vrn-H1	EU331691.1	IBSC	5	126.13	500865760	No	No	3260652|F|0	DArTseq	5	126.13	500865760	no hits
Vrn-H1	EU331691.1	IBSC	5	126.13	500865760	No	No	i_12_31237	iSelect_9K_Infinium	5	126.13	500865760	MLOC_38882.1
Vrn-H1	EU331691.1	IBSC	5	126.13	500865760	No	No	i_12_30930	iSelect_9K_Infinium	5	126.13	500865760	no hits
Vrn-H1	EU331691.1	IBSC	5	126.13	500865760	No	No	3267884|F|0	DArTseq	5	126.13	500865760	MLOC_54479.1,MLOC_54479.2
Vrn-H1	EU331691.1	IBSC	5	126.13	500865760	No	No	i_12_31059	iSelect_9K_Infinium	5	126.13	500865760	MLOC_54479.1,MLOC_54479.2
Vrn-H1	EU331691.1	IBSC	5	126.13	500865760	No	No	3261432|F|0	DArTseq	5	126.13	500865760	MLOC_54983.10,MLOC_54983.11,MLOC_54983.12,MLOC_54983.14,MLOC_54983.5,MLOC_54983.6,MLOC_54983.7,MLOC_54983.8
Vrn-H1	EU331691.1	IBSC	5	126.13	500865760	No	No	i_SCRI_RS_235055	iSelect_9K_Infinium	5	126.13	500865760	MLOC_54983.14
Vrn-H1	EU331691.1	IBSC	5	126.13	500865760	No	No	3258205|F|0	DArTseq	5	126.13	500865760	MLOC_55526.1,MLOC_55526.2,MLOC_55526.3,MLOC_55526.4
Vrn-H1	EU331691.1	IBSC	5	126.13	500865760	No	No	i_SCRI_RS_161471	iSelect_9K_Infinium	5	126.13	500865760	MLOC_55528.1
Vrn-H1	EU331691.1	IBSC	5	126.13	500865760	No	No	3254781|F|0	DArTseq	5	126.13	500865760	MLOC_56792.1
Vrn-H1	EU331691.1	IBSC	5	126.13	500865760	No	No	i_11_21241	iSelect_9K_Infinium	5	126.13	500865760	MLOC_57253.1
Vrn-H1	EU331691.1	IBSC	5	126.13	500865760	No	No	3266848|F|0	DArTseq	5	126.13	500865760	MLOC_58534.1
Vrn-H1	EU331691.1	IBSC	5	126.13	500865760	No	No	3273822|F|0	DArTseq	5	126.13	500865760	MLOC_58534.1
Vrn-H1	EU331691.1	IBSC	5	126.13	500865760	No	No	bPb-4494_WSU_f+r	DArTs	5	126.13	500865760	MLOC_71287.1,MLOC_71287.2
Vrn-H1	EU331691.1	POPSEQ	5	125.76		No	No	i_12_30867	iSelect_9K_Infinium	5	125.76		MLOC_824.1,MLOC_824.10,MLOC_824.11,MLOC_824.12,MLOC_824.13,MLOC_824.14,MLOC_824.2,MLOC_824.3,MLOC_824.4,MLOC_824.5,MLOC_824.6,MLOC_824.7,MLOC_824.8,MLOC_824.9
Vrn-H1	EU331691.1	POPSEQ	5	125.76		No	No	i_12_30869	iSelect_9K_Infinium	5	125.76		MLOC_824.10,MLOC_824.11,MLOC_824.12,MLOC_824.13,MLOC_824.14,MLOC_824.2,MLOC_824.4,MLOC_824.5,MLOC_824.6,MLOC_824.7,MLOC_824.8,MLOC_824.9
Vrn-H1	EU331691.1	POPSEQ	5	125.76		No	No	i_12_30868	iSelect_9K_Infinium	5	125.76		MLOC_824.1,MLOC_824.10,MLOC_824.11,MLOC_824.12,MLOC_824.13,MLOC_824.14,MLOC_824.2,MLOC_824.3,MLOC_824.4,MLOC_824.5,MLOC_824.6,MLOC_824.7,MLOC_824.8,MLOC_824.9
Vrn-H1	EU331691.1	POPSEQ	5	125.76		No	No	i_BK_17	iSelect_9K_Infinium	5	125.76		MLOC_1852.1
Vrn-H1	EU331691.1	POPSEQ	5	125.76		No	No	i_11_20188	iSelect_9K_Infinium	5	125.76		MLOC_1852.1
Vrn-H1	EU331691.1	POPSEQ	5	125.76		No	No	i_SCRI_RS_96550	iSelect_9K_Infinium	5	125.76		MLOC_3588.1
Vrn-H1	EU331691.1	POPSEQ	5	125.76		No	No	i_SCRI_RS_202396	iSelect_9K_Infinium	5	125.76		MLOC_9838.1,MLOC_9838.2,MLOC_9838.3
Vrn-H1	EU331691.1	POPSEQ	5	125.76		No	No	i_SCRI_RS_170843	iSelect_9K_Infinium	5	125.76		MLOC_10398.1
Vrn-H1	EU331691.1	POPSEQ	5	125.76		No	No	i_SCRI_RS_138933	iSelect_9K_Infinium	5	125.76		MLOC_12353.1
Vrn-H1	EU331691.1	POPSEQ	5	125.76		No	No	3256515|F|0	DArTseq	5	125.76		no hits
Vrn-H1	EU331691.1	POPSEQ	5	125.76		No	No	i_11_11080	iSelect_9K_Infinium	5	125.76		MLOC_18612.1
Vrn-H1	EU331691.1	POPSEQ	5	125.76		No	No	i_SCRI_RS_141778	iSelect_9K_Infinium	5	125.76		MLOC_34938.1,MLOC_34938.3
Vrn-H1	EU331691.1	POPSEQ	5	125.76		No	No	3260652|F|0	DArTseq	5	125.76		no hits
Vrn-H1	EU331691.1	POPSEQ	5	125.76		No	No	i_12_30930	iSelect_9K_Infinium	5	125.76		no hits
Vrn-H1	EU331691.1	POPSEQ	5	125.76		No	No	i_12_30861	iSelect_9K_Infinium	5	125.76		MLOC_81045.1
Vrn-H1	EU331691.1	POPSEQ	5	125.76		No	No	i_SCRI_RS_217212	iSelect_9K_Infinium	5	125.76		MLOC_53865.1
Vrn-H1	EU331691.1	POPSEQ	5	125.76		No	No	3261432|F|0	DArTseq	5	125.76		MLOC_54983.10,MLOC_54983.11,MLOC_54983.12,MLOC_54983.14,MLOC_54983.5,MLOC_54983.6,MLOC_54983.7,MLOC_54983.8
Vrn-H1	EU331691.1	POPSEQ	5	125.76		No	No	i_SCRI_RS_235055	iSelect_9K_Infinium	5	125.76		MLOC_54983.14
Vrn-H1	EU331691.1	POPSEQ	5	125.76		No	No	3254781|F|0	DArTseq	5	125.76		MLOC_56792.1
Vrn-H1	EU331691.1	POPSEQ	5	125.76		No	No	i_11_21241	iSelect_9K_Infinium	5	125.76		MLOC_57253.1
Vrn-H1	EU331691.1	POPSEQ	5	125.76		No	No	i_SCRI_RS_133602	iSelect_9K_Infinium	5	125.76		MLOC_57868.1,MLOC_57868.2
Vrn-H1	EU331691.1	POPSEQ	5	125.76		No	No	3260290|F|0	DArTseq	5	125.76		MLOC_58630.1,MLOC_58630.2,MLOC_58630.3,MLOC_58630.4
Vrn-H1	EU331691.1	POPSEQ	5	125.76		No	No	bPb-4012_PUR_f+r	DArTs	5	125.76		MLOC_59424.1,MLOC_59424.2,MLOC_59424.3,MLOC_59424.4
Vrn-H1	EU331691.1	POPSEQ	5	125.76		No	No	i_11_10705	iSelect_9K_Infinium	5	125.76		MLOC_59424.1
Vrn-H1	EU331691.1	POPSEQ	5	125.76		No	No	3256314|F|0	DArTseq	5	125.76		MLOC_59942.1
Vrn-H1	EU331691.1	POPSEQ	5	125.76		No	No	i_SCRI_RS_229673	iSelect_9K_Infinium	5	125.76		MLOC_59942.1,MLOC_59943.1,MLOC_59943.2
Vrn-H1	EU331691.1	POPSEQ	5	125.76		No	No	i_SCRI_RS_186901	iSelect_9K_Infinium	5	125.76		MLOC_59942.1,MLOC_59943.1,MLOC_59943.2
Vrn-H1	EU331691.1	POPSEQ	5	125.76		No	No	i_11_10783	iSelect_9K_Infinium	5	125.76		MLOC_66584.1
Vrn-H1	EU331691.1	POPSEQ	5	125.76		No	No	3258440|F|0	DArTseq	5	125.76		MLOC_67725.1,MLOC_67725.2
Vrn-H1	EU331691.1	POPSEQ	5	125.76		No	No	3261440|F|0	DArTseq	5	125.76		MLOC_67725.1,MLOC_67725.2
Vrn-H1	EU331691.1	POPSEQ	5	125.76		No	No	i_SCRI_RS_122458	iSelect_9K_Infinium	5	125.76		MLOC_67725.1
Vrn-H1	EU331691.1	POPSEQ	5	125.76		No	No	3258756|F|0	DArTseq	5	125.76		MLOC_75252.1
Vrn-H1	EU331691.1	POPSEQ	5	125.76		No	No	3256253|F|0	DArTseq	5	125.76		MLOC_75585.1,MLOC_75585.2,MLOC_75585.3,MLOC_75585.4,MLOC_75585.5
Vrn-H1	EU331691.1	POPSEQ	5	125.76		No	No	3264242|F|0	DArTseq	5	125.76		MLOC_75585.1,MLOC_75585.2,MLOC_75585.3,MLOC_75585.4,MLOC_75585.5
HvNAM-1	DQ869678	IBSC	6	49.52	66692160	No	No	owbGBS15012	OWB_GBS_SNPs	6	49.52	66692160	no hits
HvNAM-1	DQ869678	IBSC	6	49.52	66692160	No	No	i_BK_09	iSelect_9K_Infinium	6	49.52	66692160	MLOC_16728.1,MLOC_16728.2,MLOC_16728.3
HvNAM-1	DQ869678	IBSC	6	49.52	66692160	No	No	3265876|F|0	DArTseq	6	49.52	66692160	no hits
HvNAM-1	DQ869678	IBSC	6	49.52	66692160	No	No	owbGBS14070	OWB_GBS_SNPs	6	49.52	66692160	no hits
HvNAM-1	DQ869678	IBSC	6	49.52	66692160	No	No	owbGBS14068	OWB_GBS_SNPs	6	49.52	66692160	no hits
HvNAM-1	DQ869678	IBSC	6	49.52	66692160	No	No	owbGBS14069	OWB_GBS_SNPs	6	49.52	66692160	no hits
HvNAM-1	DQ869678	POPSEQ	6	53.6		No	No	owbGBS34386	OWB_GBS_SNPs	6	53.6		no hits
HvNAM-1	DQ869678	POPSEQ	6	53.6		No	No	owbGBS20746	OWB_GBS_SNPs	6	53.6		MLOC_776.1
HvNAM-1	DQ869678	POPSEQ	6	53.6		No	No	owbGBS32529	OWB_GBS_SNPs	6	53.6		MLOC_776.1
HvNAM-1	DQ869678	POPSEQ	6	53.6		No	No	i_SCRI_RS_143104	iSelect_9K_Infinium	6	53.6		MLOC_781.1,MLOC_781.2,MLOC_781.3,MLOC_781.4,MLOC_781.5,MLOC_781.6
HvNAM-1	DQ869678	POPSEQ	6	53.6		No	No	owbGBS12773	OWB_GBS_SNPs	6	53.6		no hits
HvNAM-1	DQ869678	POPSEQ	6	53.6		No	No	owbGBS33498	OWB_GBS_SNPs	6	53.6		no hits
HvNAM-1	DQ869678	POPSEQ	6	53.6		No	No	owbGBS18172	OWB_GBS_SNPs	6	53.6		MLOC_1957.1
HvNAM-1	DQ869678	POPSEQ	6	53.6		No	No	3258645|F|0	DArTseq	6	53.6		MLOC_2010.1
HvNAM-1	DQ869678	POPSEQ	6	53.6		No	No	owbGBS4467	OWB_GBS_SNPs	6	53.6		no hits
HvNAM-1	DQ869678	POPSEQ	6	53.6		No	No	owbGBS34705	OWB_GBS_SNPs	6	53.6		no hits
HvNAM-1	DQ869678	POPSEQ	6	53.6		No	No	owbGBS17782	OWB_GBS_SNPs	6	53.6		MLOC_6291.1,MLOC_6291.2
HvNAM-1	DQ869678	POPSEQ	6	53.6		No	No	3255189|F|0	DArTseq	6	53.6		no hits
HvNAM-1	DQ869678	POPSEQ	6	53.6		No	No	i_12_30032	iSelect_9K_Infinium	6	53.6		MLOC_10343.1
HvNAM-1	DQ869678	POPSEQ	6	53.6		No	No	i_12_31479	iSelect_9K_Infinium	6	53.6		no hits
HvNAM-1	DQ869678	POPSEQ	6	53.6		No	No	3271827|F|0	DArTseq	6	53.6		MLOC_14862.1
HvNAM-1	DQ869678	POPSEQ	6	53.6		No	No	3255721|F|0	DArTseq	6	53.6		MLOC_14880.1
HvNAM-1	DQ869678	POPSEQ	6	53.6		No	No	owbGBS4866	OWB_GBS_SNPs	6	53.6		MLOC_14880.1
HvNAM-1	DQ869678	POPSEQ	6	53.6		No	No	owbGBS2374	OWB_GBS_SNPs	6	53.6		MLOC_14880.1
HvNAM-1	DQ869678	POPSEQ	6	53.6		No	No	owbGBS4867	OWB_GBS_SNPs	6	53.6		MLOC_14880.1
HvNAM-1	DQ869678	POPSEQ	6	53.6		No	No	owbGBS2373	OWB_GBS_SNPs	6	53.6		MLOC_14880.1
HvNAM-1	DQ869678	POPSEQ	6	53.6		No	No	owbGBS12863	OWB_GBS_SNPs	6	53.6		no hits
HvNAM-1	DQ869678	POPSEQ	6	53.6		No	No	i_BK_09	iSelect_9K_Infinium	6	53.6		MLOC_16728.1,MLOC_16728.2,MLOC_16728.3
HvNAM-1	DQ869678	POPSEQ	6	53.6		No	No	3265151|F|0	DArTseq	6	53.6		no hits
HvNAM-1	DQ869678	POPSEQ	6	53.6		No	No	i_12_21482	iSelect_9K_Infinium	6	53.6		MLOC_18821.1
HvNAM-1	DQ869678	POPSEQ	6	53.6		No	No	i_11_11153	iSelect_9K_Infinium	6	53.6		MLOC_18821.1
HvNAM-1	DQ869678	POPSEQ	6	53.6		No	No	3264178|F|0	DArTseq	6	53.6		no hits
HvNAM-1	DQ869678	POPSEQ	6	53.6		No	No	3257228|F|0	DArTseq	6	53.6		MLOC_19310.1
HvNAM-1	DQ869678	POPSEQ	6	53.6		No	No	owbGBS30523	OWB_GBS_SNPs	6	53.6		MLOC_19310.1
HvNAM-1	DQ869678	POPSEQ	6	53.6		No	No	3270588|F|0	DArTseq	6	53.6		MLOC_20199.1,MLOC_20199.2,MLOC_20199.3,MLOC_20199.4
HvNAM-1	DQ869678	POPSEQ	6	53.6		No	No	3255445|F|0	DArTseq	6	53.6		MLOC_20289.1
HvNAM-1	DQ869678	POPSEQ	6	53.6		No	No	3261484|F|0	DArTseq	6	53.6		no hits
HvNAM-1	DQ869678	POPSEQ	6	53.6		No	No	owbGBS29719	OWB_GBS_SNPs	6	53.6		no hits
HvNAM-1	DQ869678	POPSEQ	6	53.6		No	No	owbGBS7950	OWB_GBS_SNPs	6	53.6		no hits
HvNAM-1	DQ869678	POPSEQ	6	53.6		No	No	owbGBS10216	OWB_GBS_SNPs	6	53.6		no hits
HvNAM-1	DQ869678	POPSEQ	6	53.6		No	No	owbGBS17138	OWB_GBS_SNPs	6	53.6		no hits
HvNAM-1	DQ869678	POPSEQ	6	53.6		No	No	owbGBS33346	OWB_GBS_SNPs	6	53.6		no hits
HvNAM-1	DQ869678	POPSEQ	6	53.6		No	No	3272525|F|0	DArTseq	6	53.6		MLOC_24590.1
HvNAM-1	DQ869678	POPSEQ	6	53.6		No	No	3267849|F|0	DArTseq	6	53.6		no hits
HvNAM-1	DQ869678	POPSEQ	6	53.6		No	No	owbGBS25173	OWB_GBS_SNPs	6	53.6		no hits
HvNAM-1	DQ869678	POPSEQ	6	53.6		No	No	owbGBS14162	OWB_GBS_SNPs	6	53.6		no hits
HvNAM-1	DQ869678	POPSEQ	6	53.6		No	No	owbGBS24787	OWB_GBS_SNPs	6	53.6		no hits
HvNAM-1	DQ869678	POPSEQ	6	53.6		No	No	owbGBS30926	OWB_GBS_SNPs	6	53.6		no hits
HvNAM-1	DQ869678	POPSEQ	6	53.6		No	No	owbGBS22266	OWB_GBS_SNPs	6	53.6		no hits
HvNAM-1	DQ869678	POPSEQ	6	53.6		No	No	owbGBS30927	OWB_GBS_SNPs	6	53.6		no hits
HvNAM-1	DQ869678	POPSEQ	6	53.6		No	No	owbGBS21615	OWB_GBS_SNPs	6	53.6		no hits
HvNAM-1	DQ869678	POPSEQ	6	53.6		No	No	owbGBS21614	OWB_GBS_SNPs	6	53.6		no hits
HvNAM-1	DQ869678	POPSEQ	6	53.6		No	No	owbGBS20019	OWB_GBS_SNPs	6	53.6		no hits
HvNAM-1	DQ869678	POPSEQ	6	53.6		No	No	owbGBS4946	OWB_GBS_SNPs	6	53.6		no hits
HvNAM-1	DQ869678	POPSEQ	6	53.6		No	No	owbGBS108	OWB_GBS_SNPs	6	53.6		no hits
HvNAM-1	DQ869678	POPSEQ	6	53.6		No	No	owbGBS5994	OWB_GBS_SNPs	6	53.6		no hits
HvNAM-1	DQ869678	POPSEQ	6	53.6		No	No	owbGBS8399	OWB_GBS_SNPs	6	53.6		no hits
HvNAM-1	DQ869678	POPSEQ	6	53.6		No	No	owbGBS38390	OWB_GBS_SNPs	6	53.6		no hits
HvNAM-1	DQ869678	POPSEQ	6	53.6		No	No	owbGBS27630	OWB_GBS_SNPs	6	53.6		no hits
HvNAM-1	DQ869678	POPSEQ	6	53.6		No	No	owbGBS33232	OWB_GBS_SNPs	6	53.6		no hits
HvNAM-1	DQ869678	POPSEQ	6	53.6		No	No	owbGBS10949	OWB_GBS_SNPs	6	53.6		no hits
HvNAM-1	DQ869678	POPSEQ	6	53.6		No	No	owbGBS24624	OWB_GBS_SNPs	6	53.6		no hits
HvNAM-1	DQ869678	POPSEQ	6	53.6		No	No	owbGBS980	OWB_GBS_SNPs	6	53.6		no hits
HvNAM-1	DQ869678	POPSEQ	6	53.6		No	No	owbGBS35669	OWB_GBS_SNPs	6	53.6		no hits
HvNAM-1	DQ869678	POPSEQ	6	53.6		No	No	3271406|F|0	DArTseq	6	53.6		no hits
HvNAM-1	DQ869678	POPSEQ	6	53.6		No	No	3266535|F|0	DArTseq	6	53.6		no hits
HvNAM-1	DQ869678	POPSEQ	6	53.6		No	No	3266455|F|0	DArTseq	6	53.6		no hits
HvNAM-1	DQ869678	POPSEQ	6	53.6		No	No	owbGBS6735	OWB_GBS_SNPs	6	53.6		no hits
HvNAM-1	DQ869678	POPSEQ	6	53.6		No	No	3265977|F|0	DArTseq	6	53.6		no hits
HvNAM-1	DQ869678	POPSEQ	6	53.6		No	No	i_12_11140	iSelect_9K_Infinium	6	53.6		MLOC_39632.1
HvNAM-1	DQ869678	POPSEQ	6	53.6		No	No	owbGBS5227	OWB_GBS_SNPs	6	53.6		MLOC_42762.1,MLOC_42762.2,MLOC_42762.3,MLOC_42762.5,MLOC_42762.6,MLOC_42762.8
HvNAM-1	DQ869678	POPSEQ	6	53.6		No	No	owbGBS14086	OWB_GBS_SNPs	6	53.6		no hits
HvNAM-1	DQ869678	POPSEQ	6	53.6		No	No	owbGBS32070	OWB_GBS_SNPs	6	53.6		no hits
HvNAM-1	DQ869678	POPSEQ	6	53.6		No	No	owbGBS20139	OWB_GBS_SNPs	6	53.6		no hits
HvNAM-1	DQ869678	POPSEQ	6	53.6		No	No	owbGBS28543	OWB_GBS_SNPs	6	53.6		no hits
HvNAM-1	DQ869678	POPSEQ	6	53.6		No	No	owbGBS961	OWB_GBS_SNPs	6	53.6		no hits
HvNAM-1	DQ869678	POPSEQ	6	53.6		No	No	owbGBS4711	OWB_GBS_SNPs	6	53.6		no hits
HvNAM-1	DQ869678	POPSEQ	6	53.6		No	No	owbGBS18536	OWB_GBS_SNPs	6	53.6		no hits
HvNAM-1	DQ869678	POPSEQ	6	53.6		No	No	owbGBS37313	OWB_GBS_SNPs	6	53.6		no hits
HvNAM-1	DQ869678	POPSEQ	6	53.6		No	No	owbGBS5946	OWB_GBS_SNPs	6	53.6		no hits
HvNAM-1	DQ869678	POPSEQ	6	53.6		No	No	owbGBS33144	OWB_GBS_SNPs	6	53.6		MLOC_51956.1
HvNAM-1	DQ869678	POPSEQ	6	53.6		No	No	owbGBS19922	OWB_GBS_SNPs	6	53.6		no hits
HvNAM-1	DQ869678	POPSEQ	6	53.6		No	No	i_SCRI_RS_128181	iSelect_9K_Infinium	6	53.6		MLOC_54122.1,MLOC_54122.2,MLOC_54122.3
HvNAM-1	DQ869678	POPSEQ	6	53.6		No	No	i_SCRI_RS_236545	iSelect_9K_Infinium	6	53.6		MLOC_70031.1
HvNAM-1	DQ869678	POPSEQ	6	53.6		No	No	owbGBS32906	OWB_GBS_SNPs	6	53.6		MLOC_72891.1,MLOC_72891.2
HvNAM-1	DQ869678	POPSEQ	6	53.6		No	No	owbGBS31762	OWB_GBS_SNPs	6	53.6		MLOC_72890.1,MLOC_72890.2
HvNAM-1	DQ869678	POPSEQ	6	53.6		No	No	owbGBS28350	OWB_GBS_SNPs	6	53.6		MLOC_73597.1
HvNAM-1	DQ869678	POPSEQ	6	53.6		No	No	3264412|F|0	DArTseq	6	53.6		no hits
HvNAM-1	DQ869678	POPSEQ	6	53.6		No	No	owbGBS37037	OWB_GBS_SNPs	6	53.6		no hits
HvNAM-1	DQ869678	POPSEQ	6	53.6		No	No	3272104|F|0	DArTseq	6	53.6		no hits
HvNAM-1	DQ869678	POPSEQ	6	53.6		No	No	i_SCRI_RS_193129	iSelect_9K_Infinium	6	53.6		MLOC_77450.1,MLOC_77451.1,MLOC_77451.2
HvNAM-1	DQ869678	POPSEQ	6	53.6		No	No	i_SCRI_RS_11588	iSelect_9K_Infinium	6	53.6		MLOC_77450.1,MLOC_77451.1,MLOC_77451.2
HvNAM-1	DQ869678	POPSEQ	6	53.6		No	No	owbGBS18873	OWB_GBS_SNPs	6	53.6		no hits
HvNAM-1	DQ869678	POPSEQ	6	53.6		No	No	owbGBS18872	OWB_GBS_SNPs	6	53.6		no hits
HvNAM-1	DQ869678	POPSEQ	6	53.6		No	No	owbGBS8576	OWB_GBS_SNPs	6	53.6		no hits
HvNAM-1	DQ869678	POPSEQ	6	53.6		No	No	owbGBS17680	OWB_GBS_SNPs	6	53.6		MLOC_80566.1,MLOC_80566.2,MLOC_80566.3
HvNAM-1	DQ869678	POPSEQ	6	53.6		No	No	3268813|F|0	DArTseq	6	53.6		no hits
HvGR-RBP1	JX126694.1	POPSEQ	6	53.6		No	No	owbGBS34386	OWB_GBS_SNPs	6	53.6		no hits
HvGR-RBP1	JX126694.1	POPSEQ	6	53.6		No	No	owbGBS20746	OWB_GBS_SNPs	6	53.6		MLOC_776.1
HvGR-RBP1	JX126694.1	POPSEQ	6	53.6		No	No	owbGBS32529	OWB_GBS_SNPs	6	53.6		MLOC_776.1
HvGR-RBP1	JX126694.1	POPSEQ	6	53.6		No	No	i_SCRI_RS_143104	iSelect_9K_Infinium	6	53.6		MLOC_781.1,MLOC_781.2,MLOC_781.3,MLOC_781.4,MLOC_781.5,MLOC_781.6
HvGR-RBP1	JX126694.1	POPSEQ	6	53.6		No	No	owbGBS12773	OWB_GBS_SNPs	6	53.6		no hits
HvGR-RBP1	JX126694.1	POPSEQ	6	53.6		No	No	owbGBS33498	OWB_GBS_SNPs	6	53.6		no hits
HvGR-RBP1	JX126694.1	POPSEQ	6	53.6		No	No	owbGBS18172	OWB_GBS_SNPs	6	53.6		MLOC_1957.1
HvGR-RBP1	JX126694.1	POPSEQ	6	53.6		No	No	3258645|F|0	DArTseq	6	53.6		MLOC_2010.1
HvGR-RBP1	JX126694.1	POPSEQ	6	53.6		No	No	owbGBS4467	OWB_GBS_SNPs	6	53.6		no hits
HvGR-RBP1	JX126694.1	POPSEQ	6	53.6		No	No	owbGBS34705	OWB_GBS_SNPs	6	53.6		no hits
HvGR-RBP1	JX126694.1	POPSEQ	6	53.6		No	No	owbGBS17782	OWB_GBS_SNPs	6	53.6		MLOC_6291.1,MLOC_6291.2
HvGR-RBP1	JX126694.1	POPSEQ	6	53.6		No	No	3255189|F|0	DArTseq	6	53.6		no hits
HvGR-RBP1	JX126694.1	POPSEQ	6	53.6		No	No	i_12_30032	iSelect_9K_Infinium	6	53.6		MLOC_10343.1
HvGR-RBP1	JX126694.1	POPSEQ	6	53.6		No	No	i_12_31479	iSelect_9K_Infinium	6	53.6		no hits
HvGR-RBP1	JX126694.1	POPSEQ	6	53.6		No	No	3271827|F|0	DArTseq	6	53.6		MLOC_14862.1
HvGR-RBP1	JX126694.1	POPSEQ	6	53.6		No	No	3255721|F|0	DArTseq	6	53.6		MLOC_14880.1
HvGR-RBP1	JX126694.1	POPSEQ	6	53.6		No	No	owbGBS4866	OWB_GBS_SNPs	6	53.6		MLOC_14880.1
HvGR-RBP1	JX126694.1	POPSEQ	6	53.6		No	No	owbGBS2374	OWB_GBS_SNPs	6	53.6		MLOC_14880.1
HvGR-RBP1	JX126694.1	POPSEQ	6	53.6		No	No	owbGBS4867	OWB_GBS_SNPs	6	53.6		MLOC_14880.1
HvGR-RBP1	JX126694.1	POPSEQ	6	53.6		No	No	owbGBS2373	OWB_GBS_SNPs	6	53.6		MLOC_14880.1
HvGR-RBP1	JX126694.1	POPSEQ	6	53.6		No	No	owbGBS12863	OWB_GBS_SNPs	6	53.6		no hits
HvGR-RBP1	JX126694.1	POPSEQ	6	53.6		No	No	i_BK_09	iSelect_9K_Infinium	6	53.6		MLOC_16728.1,MLOC_16728.2,MLOC_16728.3
HvGR-RBP1	JX126694.1	POPSEQ	6	53.6		No	No	3265151|F|0	DArTseq	6	53.6		no hits
HvGR-RBP1	JX126694.1	POPSEQ	6	53.6		No	No	i_12_21482	iSelect_9K_Infinium	6	53.6		MLOC_18821.1
HvGR-RBP1	JX126694.1	POPSEQ	6	53.6		No	No	i_11_11153	iSelect_9K_Infinium	6	53.6		MLOC_18821.1
HvGR-RBP1	JX126694.1	POPSEQ	6	53.6		No	No	3264178|F|0	DArTseq	6	53.6		no hits
HvGR-RBP1	JX126694.1	POPSEQ	6	53.6		No	No	3257228|F|0	DArTseq	6	53.6		MLOC_19310.1
HvGR-RBP1	JX126694.1	POPSEQ	6	53.6		No	No	owbGBS30523	OWB_GBS_SNPs	6	53.6		MLOC_19310.1
HvGR-RBP1	JX126694.1	POPSEQ	6	53.6		No	No	3270588|F|0	DArTseq	6	53.6		MLOC_20199.1,MLOC_20199.2,MLOC_20199.3,MLOC_20199.4
HvGR-RBP1	JX126694.1	POPSEQ	6	53.6		No	No	3255445|F|0	DArTseq	6	53.6		MLOC_20289.1
HvGR-RBP1	JX126694.1	POPSEQ	6	53.6		No	No	3261484|F|0	DArTseq	6	53.6		no hits
HvGR-RBP1	JX126694.1	POPSEQ	6	53.6		No	No	owbGBS29719	OWB_GBS_SNPs	6	53.6		no hits
HvGR-RBP1	JX126694.1	POPSEQ	6	53.6		No	No	owbGBS7950	OWB_GBS_SNPs	6	53.6		no hits
HvGR-RBP1	JX126694.1	POPSEQ	6	53.6		No	No	owbGBS10216	OWB_GBS_SNPs	6	53.6		no hits
HvGR-RBP1	JX126694.1	POPSEQ	6	53.6		No	No	owbGBS17138	OWB_GBS_SNPs	6	53.6		no hits
HvGR-RBP1	JX126694.1	POPSEQ	6	53.6		No	No	owbGBS33346	OWB_GBS_SNPs	6	53.6		no hits
HvGR-RBP1	JX126694.1	POPSEQ	6	53.6		No	No	3272525|F|0	DArTseq	6	53.6		MLOC_24590.1
HvGR-RBP1	JX126694.1	POPSEQ	6	53.6		No	No	3267849|F|0	DArTseq	6	53.6		no hits
HvGR-RBP1	JX126694.1	POPSEQ	6	53.6		No	No	owbGBS25173	OWB_GBS_SNPs	6	53.6		no hits
HvGR-RBP1	JX126694.1	POPSEQ	6	53.6		No	No	owbGBS14162	OWB_GBS_SNPs	6	53.6		no hits
HvGR-RBP1	JX126694.1	POPSEQ	6	53.6		No	No	owbGBS24787	OWB_GBS_SNPs	6	53.6		no hits
HvGR-RBP1	JX126694.1	POPSEQ	6	53.6		No	No	owbGBS30926	OWB_GBS_SNPs	6	53.6		no hits
HvGR-RBP1	JX126694.1	POPSEQ	6	53.6		No	No	owbGBS22266	OWB_GBS_SNPs	6	53.6		no hits
HvGR-RBP1	JX126694.1	POPSEQ	6	53.6		No	No	owbGBS30927	OWB_GBS_SNPs	6	53.6		no hits
HvGR-RBP1	JX126694.1	POPSEQ	6	53.6		No	No	owbGBS21615	OWB_GBS_SNPs	6	53.6		no hits
HvGR-RBP1	JX126694.1	POPSEQ	6	53.6		No	No	owbGBS21614	OWB_GBS_SNPs	6	53.6		no hits
HvGR-RBP1	JX126694.1	POPSEQ	6	53.6		No	No	owbGBS20019	OWB_GBS_SNPs	6	53.6		no hits
HvGR-RBP1	JX126694.1	POPSEQ	6	53.6		No	No	owbGBS4946	OWB_GBS_SNPs	6	53.6		no hits
HvGR-RBP1	JX126694.1	POPSEQ	6	53.6		No	No	owbGBS108	OWB_GBS_SNPs	6	53.6		no hits
HvGR-RBP1	JX126694.1	POPSEQ	6	53.6		No	No	owbGBS5994	OWB_GBS_SNPs	6	53.6		no hits
HvGR-RBP1	JX126694.1	POPSEQ	6	53.6		No	No	owbGBS8399	OWB_GBS_SNPs	6	53.6		no hits
HvGR-RBP1	JX126694.1	POPSEQ	6	53.6		No	No	owbGBS38390	OWB_GBS_SNPs	6	53.6		no hits
HvGR-RBP1	JX126694.1	POPSEQ	6	53.6		No	No	owbGBS27630	OWB_GBS_SNPs	6	53.6		no hits
HvGR-RBP1	JX126694.1	POPSEQ	6	53.6		No	No	owbGBS33232	OWB_GBS_SNPs	6	53.6		no hits
HvGR-RBP1	JX126694.1	POPSEQ	6	53.6		No	No	owbGBS10949	OWB_GBS_SNPs	6	53.6		no hits
HvGR-RBP1	JX126694.1	POPSEQ	6	53.6		No	No	owbGBS24624	OWB_GBS_SNPs	6	53.6		no hits
HvGR-RBP1	JX126694.1	POPSEQ	6	53.6		No	No	owbGBS980	OWB_GBS_SNPs	6	53.6		no hits
HvGR-RBP1	JX126694.1	POPSEQ	6	53.6		No	No	owbGBS35669	OWB_GBS_SNPs	6	53.6		no hits
HvGR-RBP1	JX126694.1	POPSEQ	6	53.6		No	No	3271406|F|0	DArTseq	6	53.6		no hits
HvGR-RBP1	JX126694.1	POPSEQ	6	53.6		No	No	3266535|F|0	DArTseq	6	53.6		no hits
HvGR-RBP1	JX126694.1	POPSEQ	6	53.6		No	No	3266455|F|0	DArTseq	6	53.6		no hits
HvGR-RBP1	JX126694.1	POPSEQ	6	53.6		No	No	owbGBS6735	OWB_GBS_SNPs	6	53.6		no hits
HvGR-RBP1	JX126694.1	POPSEQ	6	53.6		No	No	3265977|F|0	DArTseq	6	53.6		no hits
HvGR-RBP1	JX126694.1	POPSEQ	6	53.6		No	No	i_12_11140	iSelect_9K_Infinium	6	53.6		MLOC_39632.1
HvGR-RBP1	JX126694.1	POPSEQ	6	53.6		No	No	owbGBS5227	OWB_GBS_SNPs	6	53.6		MLOC_42762.1,MLOC_42762.2,MLOC_42762.3,MLOC_42762.5,MLOC_42762.6,MLOC_42762.8
HvGR-RBP1	JX126694.1	POPSEQ	6	53.6		No	No	owbGBS14086	OWB_GBS_SNPs	6	53.6		no hits
HvGR-RBP1	JX126694.1	POPSEQ	6	53.6		No	No	owbGBS32070	OWB_GBS_SNPs	6	53.6		no hits
HvGR-RBP1	JX126694.1	POPSEQ	6	53.6		No	No	owbGBS20139	OWB_GBS_SNPs	6	53.6		no hits
HvGR-RBP1	JX126694.1	POPSEQ	6	53.6		No	No	owbGBS28543	OWB_GBS_SNPs	6	53.6		no hits
HvGR-RBP1	JX126694.1	POPSEQ	6	53.6		No	No	owbGBS961	OWB_GBS_SNPs	6	53.6		no hits
HvGR-RBP1	JX126694.1	POPSEQ	6	53.6		No	No	owbGBS4711	OWB_GBS_SNPs	6	53.6		no hits
HvGR-RBP1	JX126694.1	POPSEQ	6	53.6		No	No	owbGBS18536	OWB_GBS_SNPs	6	53.6		no hits
HvGR-RBP1	JX126694.1	POPSEQ	6	53.6		No	No	owbGBS37313	OWB_GBS_SNPs	6	53.6		no hits
HvGR-RBP1	JX126694.1	POPSEQ	6	53.6		No	No	owbGBS5946	OWB_GBS_SNPs	6	53.6		no hits
HvGR-RBP1	JX126694.1	POPSEQ	6	53.6		No	No	owbGBS33144	OWB_GBS_SNPs	6	53.6		MLOC_51956.1
HvGR-RBP1	JX126694.1	POPSEQ	6	53.6		No	No	owbGBS19922	OWB_GBS_SNPs	6	53.6		no hits
HvGR-RBP1	JX126694.1	POPSEQ	6	53.6		No	No	i_SCRI_RS_128181	iSelect_9K_Infinium	6	53.6		MLOC_54122.1,MLOC_54122.2,MLOC_54122.3
HvGR-RBP1	JX126694.1	POPSEQ	6	53.6		No	No	i_SCRI_RS_236545	iSelect_9K_Infinium	6	53.6		MLOC_70031.1
HvGR-RBP1	JX126694.1	POPSEQ	6	53.6		No	No	owbGBS32906	OWB_GBS_SNPs	6	53.6		MLOC_72891.1,MLOC_72891.2
HvGR-RBP1	JX126694.1	POPSEQ	6	53.6		No	No	owbGBS31762	OWB_GBS_SNPs	6	53.6		MLOC_72890.1,MLOC_72890.2
HvGR-RBP1	JX126694.1	POPSEQ	6	53.6		No	No	owbGBS28350	OWB_GBS_SNPs	6	53.6		MLOC_73597.1
HvGR-RBP1	JX126694.1	POPSEQ	6	53.6		No	No	3264412|F|0	DArTseq	6	53.6		no hits
HvGR-RBP1	JX126694.1	POPSEQ	6	53.6		No	No	owbGBS37037	OWB_GBS_SNPs	6	53.6		no hits
HvGR-RBP1	JX126694.1	POPSEQ	6	53.6		No	No	3272104|F|0	DArTseq	6	53.6		no hits
HvGR-RBP1	JX126694.1	POPSEQ	6	53.6		No	No	i_SCRI_RS_193129	iSelect_9K_Infinium	6	53.6		MLOC_77450.1,MLOC_77451.1,MLOC_77451.2
HvGR-RBP1	JX126694.1	POPSEQ	6	53.6		No	No	i_SCRI_RS_11588	iSelect_9K_Infinium	6	53.6		MLOC_77450.1,MLOC_77451.1,MLOC_77451.2
HvGR-RBP1	JX126694.1	POPSEQ	6	53.6		No	No	owbGBS18873	OWB_GBS_SNPs	6	53.6		no hits
HvGR-RBP1	JX126694.1	POPSEQ	6	53.6		No	No	owbGBS18872	OWB_GBS_SNPs	6	53.6		no hits
HvGR-RBP1	JX126694.1	POPSEQ	6	53.6		No	No	owbGBS8576	OWB_GBS_SNPs	6	53.6		no hits
HvGR-RBP1	JX126694.1	POPSEQ	6	53.6		No	No	owbGBS17680	OWB_GBS_SNPs	6	53.6		MLOC_80566.1,MLOC_80566.2,MLOC_80566.3
HvGR-RBP1	JX126694.1	POPSEQ	6	53.6		No	No	3268813|F|0	DArTseq	6	53.6		no hits
Vrn-H3	DQ898516.1	IBSC	7	34.35	41296960	No	No	3264087|F|0	DArTseq	7	34.35	41296960	no hits
Vrn-H3	DQ898516.1	IBSC	7	34.35	41296960	No	No	3275000|F|0	DArTseq	7	34.35	41296960	no hits
Vrn-H3	DQ898516.1	IBSC	7	34.35	41296960	No	No	i_12_30893	iSelect_9K_Infinium	7	34.35	41296960	MLOC_68576.1
Vrn-H3	DQ898516.1	IBSC	7	34.35	41296960	No	No	i_12_30894	iSelect_9K_Infinium	7	34.35	41296960	MLOC_68576.1
Vrn-H3	DQ898516.1	IBSC	7	34.35	41296960	No	No	i_12_30895	iSelect_9K_Infinium	7	34.35	41296960	MLOC_68576.1
Vrn-H3	DQ898516.1	IBSC	7	34.35	41296960	No	No	i_BK_05	iSelect_9K_Infinium	7	34.35	41296960	MLOC_68576.1
1) For information about BARLEYMAP output see http://floresta.eead.csic.es/barleymap/help/

## Sheet: Table S2
Table S2. Descriptive statistics of all investigated traits.
Traita)	Yearb)	Genotypec)	Nd)	Meane)	SDf)	Ming)	Maxh)	CV%i)
SHO (days)	2011	Barke	18	52.4444	4.6428	45	57	8.85279
		HEB-25	1420	53.1106	6.12091	40	80	11.5248
	2012	Barke	44	54.9773	2.65443	49	61	4.82823
		HEB-25	2832	55.59	5.80402	44	77	10.4408
	2013	Barke	20	50.35	1.89945	47	54	3.77248
		HEB-25	2825	51.3533	6.57355	32	103	12.8006
	2014	Barke	41	53.3902	3.03214	47	60	5.67921
		HEB-25	1418	53.1185	6.54144	39	97	12.3148
SHO (GDD)	2011	Barke	18	573.711	62.6751	486.9	639.65	10.9245
		HEB-25	1420	648.849	97.1772	459.15	1105.65	14.9769
	2012	Barke	44	576.688	29.8651	497.9	662.15	5.17873
		HEB-25	2832	589.201	83.7009	441.25	913.8	14.2058
	2013	Barke	20	649.082	33.1874	591.8	711.65	5.11297
		HEB-25	2825	669.807	107.271	420.8	1653.3	16.0153
	2014	Barke	41	597.233	36.5952	517.15	677.95	6.12746
		HEB-25	1418	597.345	85.2611	427.45	1291.15	14.2734
SEL (days)	2011	Barke	18	15.6111	3.3631	9	20	21.543
		HEB-25	1420	12.6528	3.7129	1	24	29.3445
	2012	Barke	44	16.1364	2.07522	12	21	12.8605
		HEB-25	2829	16.8229	4.33744	5	53	25.7829
	2013	Barke	20	15.25	1.65036	13	19	10.822
		HEB-25	2822	14.7495	3.02956	5	31	20.5402
	2014	Barke	20	15.9024	1.65036	13	19	10.822
		HEB-25	2822	14.3025	3.02956	5	31	20.5402
SEL (GDD)	2011	Barke	18	240.133	50.9097	140.75	328.05	21.2006
		HEB-25	1420	212.033	63.8962	17.3	431.15	30.135
	2012	Barke	44	268.087	24.214	208.3	332.3	9.03211
		HEB-25	2829	266.438	68.8166	67.2	884.5	25.8284
	2013	Barke	20	289.368	28.8721	251.25	354.3	9.97765
		HEB-25	2822	265.021	51.2393	86.5	559.85	19.334
	2014	Barke	41	238.456	38.4393	130.45	337.6	16.1201
		HEB-25	1418	208.185	55.7088	20.9	415.3	26.7592
HEA (days)	2011	Barke	18	68.0556	4.19344	64	77	6.16179
		HEB-25	1420	65.7634	6.36291	49	97	9.67546
	2012	Barke	44	71.1136	1.67354	68	74	2.35333
		HEB-25	2829	72.3941	8.19894	54	108	11.3254
	2013	Barke	20	65.6	0.994723	63	68	1.51635
		HEB-25	2822	66.0553	6.65079	46	108	10.0685
	2014	Barke	41	69.2927	1.58499	67	71	2.28739
		HEB-25	1418	67.421	6.09022	51	109	9.03312
HEA (GDD)	2011	Barke	18	813.844	71.808	744.2	967.7	8.82331
		HEB-25	1420	860.883	112.183	586.65	1423.7	13.0312
	2012	Barke	44	844.775	22.5747	797.75	880.45	2.67227
		HEB-25	2829	855.343	128.54	565.1	1460.15	15.0279
	2013	Barke	20	938.45	16.0959	891.1	971.45	1.71516
		HEB-25	2822	933.955	118.95	576	1780.7	12.7362
	2014	Barke	41	835.689	18.2542	808.4	854.75	2.18433
		HEB-25	1418	805.53	95.0614	569.8	1511.1	11.8011
RIP (days)	2012	Barke	44	34	1.36399	32	37	4.01173
		HEB-25	2824	32.4788	3.74264	12	47	11.5233
	2013	Barke	20	33.35	1.69442	30	36	5.08071
		HEB-25	2813	32.7067	3.05247	19	45	9.33286
	2014	Barke	41	33.7805	1.60487	31	37	4.75088
		HEB-25	1412	33.0623	3.45432	22	47	10.4479
RIP (GDD)	2012	Barke	44	564.833	22.7243	535.95	619.4	4.02318
		HEB-25	2824	546.785	54.6987	213.55	801.25	10.0037
	2013	Barke	20	631.975	39.2478	568.95	695.35	6.21033
		HEB-25	2813	625.067	51.9602	405.3	834.6	8.31274
	2014	Barke	41	550.98	20.9638	515.15	592.35	3.80481
		HEB-25	1412	542.248	53.1741	348.15	754.5	9.80622
MAT (days)	2012	Barke	44	105.114	1.36766	103	108	1.30113
		HEB-25	2824	104.816	6.04256	92	134	5.76495
	2013	Barke	20	98.95	1.63755	96	102	1.65493
		HEB-25	2813	98.674	4.8011	81	132	4.86561
	2014	Barke	41	103.073	1.10432	102	106	1.07139
		HEB-25	1412	100.375	4.46762	88	116	4.45092
MAT (GDD)	2012	Barke	44	1409.61	28.1888	1367.15	1469.6	1.99976
		HEB-25	2824	1401.17	115.866	1164.75	1948.4	8.26924
	2013	Barke	20	1570.43	39.485	1498.15	1641.45	2.51429
		HEB-25	2813	1557.37	108.799	1191.4	2226.5	6.9861
	2014	Barke	41	1386.67	17.6648	1369.9	1440.45	1.2739
		HEB-25	1412	1345.99	72.3554	1152.35	1642.05	5.37563
TGW (g)	2011	HEB-25	1399	51.7004	5.24075	24.66	65.65	10.1368
	2012	Barke	20	42.0725	2.10458	38.18	45.81	5.00227
		HEB-25	1364	40.6163	6.04572	17.74	60.5	14.8849
	2013	HEB-25	1356	47.4948	5.74567	21.17	62.81	12.0975
HEI (cm)	2011	Barke	18	69.5556	6.3637	62	87	9.1491
		HEB-25	1419	74.6173	10.1865	46	117	13.6516
	2012	Barke	46	55.913	3.18905	50	63	5.70359
		HEB-25	2750	56.2404	8.51092	33	97	15.1331
	2013	Barke	40	56.075	5.73065	44	77	10.2196
		HEB-25	2805	60.948	11.3748	30	110	18.6631
a) Trait with indication of unit. GDD: Growing degree days.
b) Year of field trials for phenotyping.
c) Discrimination of Barke and HEB-25 BC1S3 lines.
d) Number of observations.
e) Arithmetic mean.
f) Standard deviation.
g) Minimum.
h) Maximum.
i) Coefficient of variation [%].

## Sheet: Table S3
Table S3. Heritabilities (h²).
Trait	Unit	h²
SHO	days	0.927134
	GDD	0.924768
SEL	days	0.687209
	GDD	0.752096
HEA	days	0.93572
	GDD	0.936774
RIP	days	0.807574
	GDD	0.683019
MAT	days	0.911292
	GDD	0.912124
TGW	g	0.565
HEI	cm	0.884

## Sheet: Table S4
Table S4. Output of GWAS.
Trait	iSelect SNP name	Internal SNP name	Chra)	Posa)	Polym. fam. #b)	Detection ratec)	Effectd)	pBON-HOLMe)	R²f)	F01_effectg)	F02_effect	F03_effect	F04_effect	F05_effect	F06_effect	F07_effect	F08_effect	F09_effect	F10_effect	F11_effect	F12_effect	F13_effect	F14_effect	F15_effect	F16_effect	F17_effect	F18_effect	F19_effect	F20_effect	F21_effect	F22_effect	F23_effect	F24_effect	F25_effect	F01_pvalueh)	F02_pvalue	F03_pvalue	F04_pvalue	F05_pvalue	F06_pvalue	F07_pvalue	F08_pvalue	F09_pvalue	F10_pvalue	F11_pvalue	F12_pvalue	F13_pvalue	F14_pvalue	F15_pvalue
HEA	i_11_20373	BOPA1_2511_533	1H	0	11	0								-4.85914	1.31578	-1.03429	0.802257	-2.77002	1.43682	0.280113						5.58998	-2.32273		-0.431532		6.41455								0.00596573	0.435184	0.737156	0.691361	0.206684	0.396316	0.897484
HEA	i_11_20479	BOPA1_3107_422	1H	0	4	0							6.20305					-2.77002	1.43682						1.6971													0.0128402					0.207776	0.397452
HEA	i_11_21354	BOPA1_8670_388	1H	0	7	0.005	2.15671	0.0186119	0.000846212								0.802257			0.426194					1.6971	5.58998	-2.32273				6.41455			-2.84674								0.691806			0.845537
HEA	i_12_10420	BOPA2_12_10420	1H	0	24	0				-1.5831	1.37509	-1.50834	6.20305	-5.04051	1.31578	-1.03429		-2.77002	1.43682	0.280113	-0.480596	1.38486	-0.659032	-0.622676	1.6971	5.58998	-2.32273	-4.25942	-0.431532	-0.646813	6.41455	-5.60495	-0.0705388	-2.84674	0.415509	0.473872	0.435838	0.0122528	0.00358837	0.43322	0.736071		0.204747	0.394296	0.897047	0.79451	0.431428	0.69953	0.804771
HEA	i_12_30653	BOPA2_12_30653	1H	0	16	0					3.63567	-1.50834	6.20305	-4.91466		-1.03429	0.802257		1.43682		-0.480596		-0.659032	-0.622676	1.6971	5.58998			-0.431532	-0.646813		-5.60495	-0.093819			0.0489252	0.436808	0.0124364	0.00527295		0.736608	0.690728		0.395295		0.794935		0.700134	0.805175
HEA	i_12_30969	BOPA2_12_30969	1H	0	24	0					3.87578	-1.50834	6.20305	-4.95437	1.17843	-1.03429	0.802257	-2.77002	-0.242996	0.426194	-0.122794	1.39401	-0.659032	-0.622676	1.6971	5.58998	-2.32273	-4.25942	-0.431532	-0.646813	6.41455	-5.60495	-0.0705388	-2.84674		0.036706	0.435467	0.012183	0.00413687	0.48077	0.735866	0.68987	0.204382	0.889319	0.844526	0.948176	0.427884	0.699299	0.804616
HEA	i_SCRI_RS_124234	SCRI_RS_124234	1H	0	4	0											1.93785				-1.98713								-0.209937					-3.03083								0.313517				0.264667
HEA	i_SCRI_RS_138128	SCRI_RS_138128	1H	0	16	0					4.69031		6.20305	-4.85914	1.12329	-1.03429	-0.165714	-3.83662		0.426194	-0.122794	1.39401	-0.617181				-2.32273		-0.431532	-0.646813	6.41455		-0.0705388			0.0221682		0.0125775	0.00593829	0.508321	0.737015	0.944671	0.0949535		0.84522	0.94841	0.429974	0.724943
HEA	i_SCRI_RS_142714	SCRI_RS_142714	1H	0	14	0.005	1.19405	0.00335966	0.00222226	-2.88222	3.87578		6.20305	-4.53557	1.17843	-1.03429	1.93785		-0.242155	0.426194		1.39401	-0.664425				-2.32273			-0.646813	6.41455				0.113393	0.0374957		0.0125468	0.00991754	0.482603	0.736927	0.311134		0.891985	0.845167		0.429815	0.698561
HEA	i_SCRI_RS_149838	SCRI_RS_149838	1H	0	25	0				-1.5831	3.79404	-1.68014	6.29929	-5.07564	0.304678	-0.334398	-0.96362	-2.77002	1.43682	0.426194	-0.218221	1.39401	-0.75672	-0.469925	1.6971	5.58998	-2.32273	-4.16067	-0.431532	-0.646813	6.41455	-5.60495	-0.0705388	-2.84674	0.415205	0.0409429	0.38933	0.0111581	0.00445948	0.861762	0.914987	0.651547	0.204453	0.393988	0.84455	0.908299	0.427957	0.658721	0.852132
HEA	i_SCRI_RS_180989	SCRI_RS_180989	1H	0	7	0								-5.06415	1.31578									-0.919795		5.58998	-2.32273		-0.431532		6.41455								0.00484289	0.434876									0.756267
HEA	i_SCRI_RS_204276	SCRI_RS_204276	1H	0	10	0					3.63567	-1.59173				-1.03429					-0.480596		-0.883215	-0.72991	2.58629	5.58998				-0.245784		-5.60495				0.0495975	0.422309				0.73736					0.795529		0.616348	0.775201
HEA	i_SCRI_RS_227491	SCRI_RS_227491	1H	0	23	0				-1.5831	3.63567	-1.50834	6.20305	-4.85914	1.17843	-1.03429	0.802257	-2.77002	1.43682		-0.122794	1.39401	-0.659032		1.6971	5.58998	-2.32273	-4.25942	-0.431532	-0.646813	6.41455	-5.60495	-0.0705388	-2.84674	0.414925	0.0481697	0.435264	0.0121447	0.0056953	0.480576	0.735753	0.689739	0.204181	0.393704		0.948153	0.427679	0.699172
HEA	i_SCRI_RS_120053	SCRI_RS_120053	1H	0.2	1	0				-2.77383																									0.140214
HEA	i_SCRI_RS_120059	SCRI_RS_120059	1H	0.2	1	0				-2.88222																									0.115047
HEA	i_11_21067	BOPA1_6195_2137	1H	2.3	2	0													-0.242155						1.6971																			0.892588
HEA	i_12_11311	BOPA2_12_11311	1H	2.5	1	0																			2.4268
HEA	i_11_20502	BOPA1_3220_723	1H	4.1	20	0					2.38121	-2.57228	6.20305	-4.24571		-1.03429	1.93785	-2.77002	-0.242155	0.426194	-1.98713	1.39401	-0.269248	-0.732232	1.6971	5.00348	6.45898	-4.46988	-0.209937		6.41455	-5.60495				0.193964	0.21611	0.0121297	0.0152737		0.735709	0.308814	0.204103	0.891469	0.844432	0.260029	0.4276	0.874866	0.768725
HEA	i_11_10419	BOPA1_3101_111	1H	5	14	0.01	1.43204	0.00977568	0.00162035			-3.06006	5.6706	-3.67496	8.01728				0.32576					-0.985396	1.81163	1.28887	6.45898	-3.4549	-0.209937	-0.263623		-5.60495		-3.03083			0.128461	0.0161567	0.0321002	6.12815e-06				0.873919					0.707582
HEA	i_11_10654	BOPA1_4456_443	1H	5	2	0				-2.88222													2.90411												0.114831													0.103059
HEA	i_12_10410	BOPA2_12_10410	1H	5	2	0								-3.83116														-3.24152											0.0266087
HEA	i_12_10636	BOPA2_12_10636	1H	5	3	0				-3.22152											-2.82533													-3.03083	0.0725022											0.112259
HEA	i_SCRI_RS_139538	SCRI_RS_139538	1H	5	1	0				-2.92356																									0.0976184
HEA	i_SCRI_RS_149683	SCRI_RS_149683	1H	5	2	0								-3.75325															2.36824										0.0297851
HEA	i_SCRI_RS_161137	SCRI_RS_161137	1H	5	5	0				-2.88222		-2.57228		-4.77259					-0.242155													-5.60495			0.113442		0.218377		0.00599048					0.892
HEA	i_SCRI_RS_169369	SCRI_RS_169369	1H	5	1	0				-1.5831																									0.419516
HEA	i_SCRI_RS_179144	SCRI_RS_179144	1H	5	22	0				-1.46223	1.54649	-2.6074	2.31132	-3.39114	8.59347		1.11874	-2.72403	0.205322	0.997333	-2.96784	0.733215	3.85276	-0.310293	-0.984165		6.21584	-3.93385	1.68381		7.11593	-5.60495	1.09614	-3.13598	0.41516	0.410757	0.206942	0.324914	0.043775	1.1769e-06		0.55413	0.226571	0.91764	0.642393	0.084226	0.684275	0.018549	0.895196
HEA	i_SCRI_RS_194326	SCRI_RS_194326	1H	5	24	0				-2.88222	2.0003	-2.42989	6.20305	-4.82424	8.15525	-0.169721	-0.202687	-2.92599	0.252576	1.35667	-3.53182	1.32077	3.11126	-1.10274	-2.83565	3.26565	6.55194	-3.73793	-0.310351	-0.975571	6.41455	-5.60495		-3.18478	0.108409	0.286708	0.235724	0.0113601	0.00480471	4.48602e-06	0.956435	0.919802	0.173945	0.888068	0.512014	0.0413785	0.462712	0.081018	0.673351
HEA	i_SCRI_RS_207257	SCRI_RS_207257	1H	5	8	0				-2.88222		-2.57228									-3.51066	1.32077		-0.883945	1.6971							-5.60495		-3.03083	0.113846		0.218892									0.0443035	0.469504		0.738483
HEA	i_SCRI_RS_232577	SCRI_RS_232577	1H	5	16	0				-2.71801	1.52207	-2.6074		-3.92652	8.01728	-0.433398	-1.38575	-2.60952		1.19842			3.62075		0.932763		6.45898	-4.35244			5.90574	-5.60495		-3.42066	0.110837	0.416428	0.207175		0.0213824	5.78978e-06	0.887984	0.574196	0.22874		0.56238			0.0320266
HEA	i_SCRI_RS_60145	SCRI_RS_60145	1H	5	20	0					1.52207	-2.6074	5.6706	-3.75325	8.01728	-1.03429	0.964498		0.32576	1.19842	-2.69563	1.16041	3.62075	-0.883945		1.28887	6.45898	-3.63243	2.36824		5.90574	-5.60495	1.18547			0.416762	0.2075	0.0159501	0.0275874	5.88007e-06	0.73436	0.610547		0.873673	0.56266	0.124956	0.519039	0.0321499	0.735609
HEA	i_SCRI_RS_60293	SCRI_RS_60293	1H	5	21	0					1.52207	-2.85733	5.6706	-3.75325	8.01728		0.964498	-2.70111	0.699237	1.19842	-2.93864	1.32077	3.62075	-0.883945	1.57266	1.28887	6.45898	-3.4549			6.41455	-5.60495	1.18547	-3.12003		0.416026	0.152458	0.0157846	0.0273432	5.68555e-06		0.609983	0.230338	0.760817	0.562042	0.0946271	0.463744	0.031879	0.735207
HEA	i_SCRI_RS_66630	SCRI_RS_66630	1H	5	10	0				-3.14369	1.52207		5.6706				0.964498			1.19842	-2.69563		3.62075		1.57266						5.90574			-3.03083	0.0731945	0.42152		0.0170517				0.614185			0.566643	0.128839		0.0339404
HEA	i_SCRI_RS_82277	SCRI_RS_82277	1H	5	22	0				-3.14369	1.52207	-2.6074	5.6706	-3.75325	8.01728	-1.03429	0.964498	-2.70111	0.32576	1.19842	-2.69563		3.62075	-0.883945	1.57266	1.28887	6.45898	-3.4549		-0.263623		-5.60495	1.18547	-3.03083	0.0703746	0.416896	0.207631	0.0159805	0.0276321	5.91683e-06	0.734433	0.61065	0.231209	0.873709	0.562772	0.125065		0.0321995	0.735683
HEA	i_12_11011	BOPA2_12_11011	1H	6	2	0										-1.03429								-0.310293																	0.738387								0.896963
HEA	i_12_30933	BOPA2_12_30933	1H	6	4	0				-1.46223						-1.03429								-0.310293									1.09614		0.423301						0.73849								0.897005
HEA	i_11_21226	BOPA1_7372_1253	1H	8.5	8	0				-2.26331	2.47452			-2.91666	10.0435				0.108309		-3.29658		2.62482					-3.93385							0.218895	0.240687			0.0776013	4.99343e-08				0.956544		0.0469431		0.0995717
HEA	i_SCRI_RS_162524	SCRI_RS_162524	1H	8.6	12	0				-2.26331		-3.60539	2.31132				-0.75009	-1.92696				0.187182			-0.499253	3.52417				-0.241465	7.11593	-5.38541	1.16619		0.223821		0.0735921	0.331347				0.719597	0.3781				0.921039
HEA	i_12_30919	BOPA2_12_30919	1H	9.9	9	0					2.07978			0.176053				-1.79461				-0.420831		-7.08689	0.599347					-0.988117	9.4158			-2.30332		0.301583			0.920804				0.395428				0.829571		0.250019
HEA	i_SCRI_RS_165792	SCRI_RS_165792	1H	9.9	4	0				-2.26331							-0.878909			0.400981				-1.68042											0.225553							0.665648			0.843707				0.440883
HEA	i_SCRI_RS_184274	SCRI_RS_184274	1H	9.9	24	0				-2.26331	2.47452	-3.60539	2.31132	-2.91666	10.0435	-1.03429	-0.878909	-1.79461	0.108309	0.400981		0.187182	2.62482	-1.68042	-0.499253	3.01359	6.21584	-4.03288	2.18441	-0.834504	7.11593	-4.71039	1.18166	-2.11571	0.2182	0.239978	0.0701353	0.325457	0.0771558	4.77836e-08	0.734332	0.660616	0.389674	0.956478	0.841232		0.920074	0.0990629	0.433587
HEA	i_SCRI_RS_1929	SCRI_RS_1929	1H	9.9	20	0				-2.26331	2.41371	-2.85531	2.958	-2.87096	9.84956		2.12451		0.108309	0.400981	-3.24659	-0.534771	2.62482		-0.164637	3.01359	6.21584	-4.81912		-1.2525	9.59167	-3.38299	1.18166		0.219777	0.255274	0.188921	0.263661	0.143453	8.40298e-05		0.578412		0.956627	0.841768	0.0515346	0.786907	0.100221
HEA	i_SCRI_RS_198544	SCRI_RS_198544	1H	9.9	9	0				-1.46223			2.31132					-2.72403	0.205322				3.85276		-0.984165		6.21584		1.82375				1.08033		0.422049			0.332075					0.233467	0.918846				0.0203437
HEA	i_SCRI_RS_200110	SCRI_RS_200110	1H	9.9	6	0												-2.72403	0.205322					-0.310293	-0.984165				1.82375					-2.81806									0.234495	0.919024					0.896954
HEA	i_SCRI_RS_222250	SCRI_RS_222250	1H	9.9	11	0				-2.26331				-0.97629			-0.878909			0.400981				-1.68042	-0.164637	3.01359			1.51516	-0.773057			1.18166	-2.30332	0.226105				0.57621			0.666021			0.843891				0.441426
HEA	i_SCRI_RS_224686	SCRI_RS_224686	1H	9.9	24	0				-2.26331	2.32278	-3.60539	2.31132	-2.9929	9.19194	-1.03429	-0.878909	-1.79461	0.108309	0.400981		-0.534771	2.62482	-1.68042	-0.164637	3.01359	6.21584	-4.03288	1.51516	-0.773057	7.11593	-3.92536	1.18166	-2.17328	0.219559	0.271718	0.0709643	0.326884	0.070805	2.13506e-06	0.735085	0.661553	0.391072	0.956606	0.841694		0.786808	0.100061	0.434943
HEA	i_12_30918	BOPA2_12_30918	1H	11.8	7	0				-2.34415			2.88851						0.108309		-3.38912		3.63776				4.56027	-3.81813							0.197005			0.204901						0.956961		0.0433668		0.0251128
HEA	i_12_30817	BOPA2_12_30817	1H	12.5	2	0				-2.00387																					8.86494				0.270234
HEA	i_12_30952	BOPA2_12_30952	1H	12.5	16	0				-2.34415	2.00644	-3.52936		0.0212524	6.31148	-3.21236					-3.38912		3.23957		1.07467	3.01359	4.56027	-3.802		-0.988117	9.4158	-3.92536	1.18166		0.193795	0.303381	0.104489		0.990414	0.00311659	0.247755					0.0418803		0.0448469
HEA	i_SCRI_RS_119312	SCRI_RS_119312	1H	12.5	21	0				-2.34415	2.00644	-3.66596	3.43256	0.477847	6.77008		-0.25886	-2.00491	0.108309		-3.38912		2.85275		1.28479	3.01359	4.56027	-3.802	1.4445	-1.16441	9.4158	-3.92536	1.18166	-2.30332	0.19393	0.303526	0.093173	0.133632	0.786091	0.00171682		0.901136	0.401413	0.956664		0.0419424		0.0817233
HEA	i_SCRI_RS_148560	SCRI_RS_148560	1H	13.4	19	0						-3.58117	2.88851		5.6379	-2.13795	-0.707846	-0.704696	0.229664	0.400981	-3.38912	-0.37984			0.599347	3.01359	4.56027	-2.92512	1.51516	0.0192371		-3.92536	1.16619	-2.30332			0.0970902	0.205314		0.00671147	0.358442	0.723278	0.748197	0.909118	0.843112	0.0435584	0.848231
HEA	i_12_30950	BOPA2_12_30950	1H	13.45	1	0							2.88851																									0.206685
HEA	i_SCRI_RS_148733	SCRI_RS_148733	1H	15.1	19	0				-2.80502	2.00644	-3.58117	2.88851	1.23872		-2.47925		-0.704696	0.229664	0.184656	-2.32503	-0.391544		-0.760385	0.144136			-1.99145	1.51516		8.01047	-2.78999	1.16619	-2.84169	0.123287	0.307357	0.0971318	0.20537	0.463468		0.281276		0.748227	0.909129	0.929772	0.173194	0.8373		0.739208
HEA	i_SCRI_RS_164150	SCRI_RS_164150	1H	15.1	8	0					2.00644	-3.58117		1.23872						0.184656		-0.391544		-0.760385	0.144136							-2.78999				0.309167	0.0983853		0.46514						0.930034		0.8379		0.740148
HEA	i_SCRI_RS_130592	SCRI_RS_130592	1H	16.4	7	0				-2.44946	2.53949		2.40544		4.32709						-2.69469				0.599347		4.09846								0.158935	0.211054		0.274401		0.0277782						0.0947831
HEA	i_SCRI_RS_130600	SCRI_RS_130600	1H	16.4	22	0				-2.44946	2.73145	-4.09101	2.27289	1.83806	4.26704	-2.90258	-1.59751	-1.47852	0.229664		-2.50576	-0.951269	3.15754	-0.571888	0.599347		4.5666		1.6481	0.508324	9.88842	-2.32763	1.18166	-3.36452	0.156483	0.163246	0.0665939	0.300969	0.280483	0.0283119	0.208893	0.421507	0.518102	0.908629		0.122442	0.619394	0.0471586	0.80467
HEA	i_SCRI_RS_182656	SCRI_RS_182656	1H	16.4	10	0				-2.58295		-3.57787	2.40544			-2.47925					-3.02565			-0.760385			4.56027					-3.33403	1.16816	-3.19151	0.135992		0.100232	0.2745			0.281566					0.147984			0.73936
HEA	i_SCRI_RS_157757	SCRI_RS_157757	1H	17.3	1	0																												-2.77072
HEA	i_SCRI_RS_169668	SCRI_RS_169668	1H	17.8	3	0							2.84012	1.47308												-4.22187												0.214427	0.399285
HEA	i_SCRI_RS_205669	SCRI_RS_205669	1H	17.8	21	0				-2.62092		-2.7286	2.64964	2.30843	4.57261	-0.403307	-1.51243	-2.20772	-0.562042		-2.31104	-0.896786	0.65369	-0.861439		-1.91023	4.56027	-1.65227		0.508324	9.88842	-2.78999	1.16619	-2.27326	0.130965		0.252544	0.311201	0.206383	0.0372702	0.86569	0.45919	0.361158	0.779989		0.156731	0.648307	0.714026	0.704164
HEA	i_SCRI_RS_3336	SCRI_RS_3336	1H	17.8	12	0				-2.64409			2.50806					-2.00211	-0.182847		-3.31553	-1.02655		-1.05711			4.56027			0.501287	9.88842		1.0233	-3.04254	0.132796			0.255023					0.38007	0.928914		0.0525778	0.600471		0.62935
HEA	i_SCRI_RS_141877	SCRI_RS_141877	1H	18.3	2	0											-0.872185				-1.11758																					0.643669				0.508321
HEA	i_SCRI_RS_152464	SCRI_RS_152464	1H	18.3	16	0				-1.78213	3.6703	-4.4146		1.86593			-0.98435	-1.44399		1.3868	-3.93841	-0.423659	0.497167	-0.749518	-3.2031			-1.65227			9.88842	-2.459		-2.58565	0.308201	0.0669632	0.0412195		0.275026			0.597699	0.527463		0.421124	0.0137579	0.82804	0.757169	0.719605
HEA	i_12_30948	BOPA2_12_30948	1H	18.5	12	0				-1.78213	4.4818				4.28045		-0.98435	-1.44399				-0.385404			-3.55733		-1.55341		1.94251	1.7596	9.88842		1.18166		0.308811	0.029859				0.0324884		0.598161	0.527984				0.843045
HEA	i_11_10030	BOPA1_10922_503	1H	21.3	18	0				-2.04636	6.06102	-2.76459		1.54842	4.03078			-4.31231		1.3868	-3.9994		0.154187	-2.39792	-3.97634		-1.55341	-1.67027	0.452941	1.7596		-2.09997	1.14458	-2.59677	0.227648	0.00334275	0.153986		0.362816	0.0434683			0.0388437		0.421583	0.0128072		0.924383	0.251334
HEA	i_11_10186	BOPA1_1906_429	1H	27.1	22	0.005	0.95114	0.0189211	0.000897763	-1.98438	7.25839	-2.57641	3.09248	1.67879	3.46221	-2.38464		-4.44319	-0.994081	1.30766	-0.897778		0.270298		-1.67845	0.136117	0.32802	-2.73792	0.215797	2.96982	7.67101	-2.09997	1.21321	-3.93238	0.308771	0.000623975	0.199851	0.173138	0.321076	0.0727193	0.25426		0.0281705	0.621425	0.457215	0.55991		0.87084
HEA	i_12_30876	BOPA2_12_30876	1H	27.1	8	0.12	1.57863	0.0177762	0.00116043		7.3627		2.58508						-0.766609	1.3868			-0.158891						0.139408	1.7596				-2.62225		0.00057786		0.240249						0.704456	0.423245			0.923023
HEA	i_SCRI_RS_124926	SCRI_RS_124926	1H	27.1	20	0.01	1.05357	0.00781816	0.00188683		7.25839	-3.07229	2.58508	1.67879	3.7343	-1.73166	-0.903276		-0.994081	0.955146	-0.495018	0.706742	0.603109			0.136117		-2.73792	0.215797	2.96982	8.44376	-2.09997	1.21321	-4.11344		0.000633534	0.112377	0.237538	0.321665	0.0532258	0.448965	0.613064		0.62185	0.579047	0.745723	0.716764	0.712251
HEA	i_SCRI_RS_138043	SCRI_RS_138043	1H	27.1	3	0				-2.66039		-3.07229																					1.21321		0.165042		0.115432
HEA	i_SCRI_RS_13972	SCRI_RS_13972	1H	27.1	2	0							2.74859							1.9619																		0.213211							0.294833
HEA	i_SCRI_RS_153360	SCRI_RS_153360	1H	27.1	3	0				-2.66039			3.09248											-2.00444											0.165042			0.177311											0.32672
HEA	i_SCRI_RS_169091	SCRI_RS_169091	1H	27.1	13	0				-2.66039	7.41377	-3.046						-4.58714			-0.922788		0.339577	-2.00444			0.954823		-0.0747908	3.24657		-2.42368	1.2563	-3.76432	0.162545	0.000547433	0.117014						0.0238065			0.550583		0.836751	0.323851
HEA	i_SCRI_RS_182603	SCRI_RS_182603	1H	27.1	7	0				-2.66039		-3.07229				-1.73166		-4.58714		0.955146				-2.00444									1.1974		0.164605		0.115056				0.452327		0.024498		0.581858				0.326219
HEA	i_SCRI_RS_235243	SCRI_RS_235243	1H	27.1	24	0.01	0.908614	0.0162345	0.00093306	-1.98438	7.25839	-2.57641	3.09248	1.67879	3.49117	-2.38464	-0.814882	-4.44319	-0.994081	1.30766	-0.897778	0.179378	0.270298		-1.67845	0.136117	0.32802	-2.73792	0.215797	2.96982	7.67101	-2.09997	1.21321	-3.93238	0.309108	0.000629459	0.200165	0.173437	0.321413	0.078855	0.254591	0.648736	0.0282803	0.621668	0.457528	0.560184	0.926596	0.870929
HEA	i_SCRI_RS_4891	SCRI_RS_4891	1H	27.1	15	0						-2.71348	2.91576	1.53323	3.12255		-0.839719	-5.44116			0.255702	0.801468			-1.86794	0.090819	1.13976	-2.30739			8.48253	-1.42679		-3.951			0.171383	0.187147	0.375941	0.112317		0.640377	0.0116221			0.871625	0.682089
HEA	i_11_20712	BOPA1_4226_570	1H	27.3	7	0.01	1.84162	0.0150214	0.000103038		7.25839		3.09248		3.49117	-1.73166							0.270298	-2.00444			0.32802									0.000675096		0.175869		0.0805525	0.451287							0.87165	0.325106
HEA	i_SCRI_RS_171221	SCRI_RS_171221	1H	27.4	14	0					7.25839				3.49117	-2.38464	-0.814882	-4.44319	-0.994081	1.30766		0.179378	0.270298			0.136117		-2.73792	0.215797	2.96982	7.94423					0.000637458				0.0791609	0.255077	0.649072	0.0284413	0.622025	0.457989		0.926671	0.87106
HEA	i_SCRI_RS_14227	SCRI_RS_14227	1H	27.5	6	0				-2.66039			3.09248				-0.814882			1.30766										2.96982			1.21321		0.165127			0.177398				0.651735			0.46165
HEA	i_11_10757	BOPA1_5318_436	1H	28.1	21	0.02	1.05603	0.0167669	0.000576603		6.55274		2.60748	2.45663	3.82539	-2.38464	-0.814882	-4.44319	-0.994081	1.32845		0.289571	0.651733		-1.33253	-0.239581	0.32802	-2.73792	0.215797	2.96982	2.59296	-2.09997	1.21321	-3.93238		0.00306962		0.252111	0.155386	0.0635031	0.256844	0.650287	0.0290342	0.623318	0.424393		0.884654	0.700364
HEA	i_12_30877	BOPA2_12_30877	1H	28.1	8	0								1.5957		-1.71465	-0.834734					-0.538247		-2.9448	-3.27169								1.14458	-2.62225					0.390491		0.483639	0.656729					0.787937		0.186358
HEA	i_SCRI_RS_123187	SCRI_RS_123187	1H	28.1	12	0				-1.92688	4.98953					-2.38464	-0.814882		-0.994081			0.295297	-0.141007		-0.671215		0.32802			0.434946	2.59296	-0.818945			0.329688	0.0314877					0.259709	0.652248		0.625405			0.883431	0.934902
HEA	i_SCRI_RS_154811	SCRI_RS_154811	1H	28.1	12	0.025	1.3963	0.0159789	0.00267475		6.62124		2.69541				-0.814882		-0.994081	1.31809			-0.527665		-1.0374		0.32802	-2.73792				-2.09997	1.21321	-3.93238		0.00196692		0.242625				0.650927		0.623999	0.432064			0.755891
HEA	i_11_10744	BOPA1_5194_1118	1H	28.4	24	0					4.98953	-1.56288	3.71929	2.45663	4.05871	-2.38464	-0.327306	-4.44319	-0.994081	1.32845	-0.938509	0.295297	0.676707	-2.04896	-0.241305	0.73921	0.32802	-1.94001	0.711201	0.536657	3.23827	-2.09997	0.922602	-3.17226		0.0310154	0.40595	0.11737	0.156716	0.0680122	0.258374	0.858554	0.0295537	0.624434	0.425882	0.541711	0.883106	0.694432	0.313999
HEA	i_11_21048	BOPA1_6081_850	1H	28.4	23	0				-1.8413	4.71762	-1.56288	4.0749	2.45663	4.66458	-1.83201	1.46861	-4.17135	-0.994081	0.799511	-1.04435	0.139015	0.708007		-1.62785	0.0712193	0.786505	-1.94001	0.347842	0.232045	5.23583	-2.09997	0.823924		0.335	0.0422624	0.405616	0.0881109	0.156421	0.0295635	0.382922	0.416237	0.0427267	0.624187	0.633718	0.492684	0.945983	0.680979
HEA	i_SCRI_RS_117492	SCRI_RS_117492	1H	28.4	16	0					6.62124	-2.75863	3.09248		3.73441	-2.38464		-4.44319	-0.994081	1.32845	-1.20752		0.270298		-1.67845	-0.239581		-2.73792	0.215797	2.96982	7.67101					0.00184493	0.185064	0.173685		0.0603027	0.254865		0.0283708	0.62187	0.422463	0.430906		0.871003
HEA	i_SCRI_RS_150500	SCRI_RS_150500	1H	28.4	24	0				-1.95045	4.71762	-1.78647	4.13856	2.15581	4.71028	-1.2179	1.46861	-5.19211	-0.994081	1.24319	-1.04435	-0.0492664	1.55278		-1.33517	-0.61722	-1.12615	-2.18814	0.606449	0.232045	4.56518	-1.70087	0.823924	-3.29274	0.308363	0.0420019	0.337304	0.0998606	0.225773	0.028793	0.54868	0.415646	0.0139575	0.623747	0.458349	0.492135	0.980993	0.381601
HEA	i_SCRI_RS_155382	SCRI_RS_155382	1H	28.4	22	0.005	0.988591	0.0183175	0.000349948		6.55274	-1.86776	2.60748	2.10337	3.8948	-2.38464	-0.814882	-5.11703	-0.994081	1.32845	-0.802916	0.289571	0.651733		-0.875384	0.68279	0.542876	-2.7015	0.215797	2.42397	2.65829		1.25329	-3.93238		0.0030842	0.394903	0.252345	0.22724	0.0692151	0.257078	0.650448	0.01484	0.623489	0.424621	0.598461	0.88471	0.700504
HEA	i_SCRI_RS_176084	SCRI_RS_176084	1H	28.4	11	0				-1.57357	4.20332		5.33592		5.32287		-2.2424		-3.12991	1.7798	-0.493269		-0.905784		1.45791		0.786505								0.439057	0.128891		0.0387702		0.0197787		0.315299		0.361233	0.451074	0.758744		0.641816
HEA	i_SCRI_RS_239784	SCRI_RS_239784	1H	30.5	2	0													-0.994081					-2.50747																				0.625075					0.27969
HEA	i_12_31276	BOPA2_12_31276	1H	32.2	16	0				-1.8413		-1.61879		2.3438	4.3818		1.27655	-4.81617	-0.994081	1.26987	-1.31341	0.0866456		-2.24106						0.232045	4.56518	-2.09997	0.806669	-3.29274	0.334552		0.377578		0.168168	0.0343927		0.479367	0.0219496	0.623866	0.460294	0.387834	0.96613		0.268667
HEA	i_SCRI_RS_128285	SCRI_RS_128285	1H	32.2	8	0				-2.01594					4.3818	-1.2179	1.82887	-5.04082	-0.994081					-2.24106								-2.94646			0.291695					0.0344876	0.54903	0.319746	0.0163474	0.62405					0.26892
HEA	i_11_10760	BOPA1_5346_1587	1H	35.7	2	0				-1.70996																							0.125393		0.400741
HEA	i_11_20617	BOPA1_3751_1136	1H	38	23	0.01	1.06436	0.00513949	0.00160836		4.7085	-1.2787	3.54457	3.37788	5.2404	-1.62797	1.23692	-5.64284	-0.589562	1.10074	-1.25088	0.565002	0.37873		-1.3262	2.81965	-0.355596	-1.90358	0.808124	0.232045	5.16952	-2.94646	0.125393	-3.30557		0.0408312	0.485353	0.118427	0.049901	0.00558522	0.456773	0.499388	0.00889308	0.77754	0.540966	0.41384	0.77532	0.82516
HEA	i_12_11498	BOPA2_12_11498	1H	38	5	0.005	2.30566	0.0067049	0.000401107		4.35643												0.788135		-1.25599		0.382429						0.106705			0.0499744												0.645377
HEA	i_12_31177	BOPA2_12_31177	1H	38	24	0.015	1.14895	0.00836653	0.00063082		5.12942	-0.540214	3.54457	5.0241	5.4919	-1.04276	-0.151499	-6.10269	-4.01376	1.03736	-2.16768	-0.582059	0.788135	-1.74551	-1.3262	2.25208	0.382429	-1.8106	-0.974093	1.75345	5.28685	-0.641383	0.125393	-0.197959		0.0335027	0.774136	0.117763	0.00417764	0.00288406	0.646349	0.93084	0.00353212	0.0935031	0.555301	0.158698	0.780851	0.642598	0.418351
HEA	i_SCRI_RS_116548	SCRI_RS_116548	1H	38	20	0.03	1.23659	0.00303284	0.00120681	-1.70996	4.7085	0.257749		4.83828	5.4919	-1.04276	0.838353	-5.64284	-0.488999		-1.71198	0.565002	0.704394	-2.59834		2.25208		-1.90358	-0.974093	1.75345	4.95947	-2.42714		-2.30787	0.396934	0.0405834	0.894542		0.00583774	0.00290009	0.646539	0.647325	0.00880944	0.815262		0.26134	0.775051	0.676626	0.227623
HEA	i_SCRI_RS_126734	SCRI_RS_126734	1H	38	19	0.01	1.18147	0.00186236	0.000754522		4.7085	-1.2787	3.54457	3.37788	5.2404	-1.62797	1.23692	-5.64284	-0.21812	1.10074		0.565002	0.37873		-1.3262	2.81965	-0.355596	-1.90358	0.808124			-2.94646		-3.30557		0.0409997	0.485719	0.118735	0.0500923	0.00562488	0.45715	0.499748	0.00894995	0.91784	0.541305		0.775503	0.825304
HEA	i_SCRI_RS_161702	SCRI_RS_161702	1H	38	17	0				-1.70996		0.177644	1.91307				7.83849	-6.83475		0.813047	-1.68153	0.583786		-2.59834	-1.23247	2.10497	-0.355596		-0.49459	1.846	4.72137	-2.0555		-2.16979	0.399341		0.930189	0.421584				0.0853396	0.00243781		0.649379	0.272417	0.771821		0.229997
HEA	i_12_30336	BOPA2_12_30336	1H	40.1	1	0																											0.125393
HEA	i_SCRI_RS_114047	SCRI_RS_114047	1H	40.1	1	0																											0.125393
HEA	i_SCRI_RS_193392	SCRI_RS_193392	1H	40.1	19	0.01	1.13638	0.0273826	0.00598323		4.35643	0.935341	2.17226	5.8163	5.37256	0.187017			-3.99453		-2.41778	0.235916		-2.23531	-2.09249	2.20975	0.382429	0.421712	0.572394	-0.0143534	5.81612		0.125393	0.356408		0.0482928	0.600092	0.359279	0.00156761	0.0028911	0.92842			0.056568		0.114624	0.900255		0.26489
HEA	i_11_10764	BOPA1_5381_1950	1H	41.5	1	0																											0.209598
HEA	i_SCRI_RS_153785	SCRI_RS_153785	1H	41.5	10	0.005	1.55065	0.0381441	0.000306454		4.35643					0.187017		-5.1784						-2.23531	-2.36449		0.382429	0.421712		-0.29336	5.81612		0.209598			0.0491816					0.928702		0.00918917						0.266777
HEA	i_SCRI_RS_170869	SCRI_RS_170869	1H	41.5	9	0							2.17226				1.87437	-5.1784			-3.3635									-0.29336	5.81612	-0.751529	0.190918	0.356408				0.360922				0.316499	0.0091523			0.0266255
HEA	i_SCRI_RS_170878	SCRI_RS_170878	1H	41.5	1	0																											0.209598
HEA	i_12_11357	BOPA2_12_11357	1H	41.6	7	0.005	1.79624	0.0040296	0.00142442		4.64446										-2.24974	0.282695	0.788135	-2.57128	-1.3262	2.58388										0.0448124										0.145343	0.884123	0.645024	0.202991
HEA	i_SCRI_RS_189483	SCRI_RS_189483	1H	41.6	24	0.165	1.20861	0.00687745	0.000769401		4.35643	1.2486	2.17226	4.14714	5.45781	0.187017	1.87437	-5.1784	-3.29904	0.820598	-3.3635	0.104393	1.0365	-2.0905	-3.42694	2.20975	0.382429	0.421712	0.870383	-0.29336	5.81612	-0.751529	0.209598	0.356408		0.0483295	0.497944	0.359357	0.0580581	0.00318879	0.928432	0.314923	0.00892874	0.113797	0.643587	0.0261368	0.956791	0.553673	0.312664
HEA	i_12_30268	BOPA2_12_30268	1H	41.9	17	0.07	1.30574	0.00859751	0.00025122			1.76685		4.12873	4.83815	0.187017	1.82245		-3.13517	0.408724	-3.11821		0.850682	-2.53713	-4.1278	2.20975	0.382429			-0.29336	4.43876	-1.79587		1.28579			0.27489		0.0478673	0.00892404	0.928617	0.353219		0.187888	0.820742	0.0396949		0.618471	0.206779
HEA	i_SCRI_RS_140837	SCRI_RS_140837	1H	41.9	1	0																											-0.205087
HEA	i_SCRI_RS_184784	SCRI_RS_184784	1H	41.9	24	0.125	1.20895	0.0041779	0.000329155		4.96015	0.770606	0.140106	2.80672	5.37256	-0.155089	1.34569	-5.1784	-3.38791	0.699513	-3.3635	0.104393	1.02907	-2.53713	-2.86615	2.20975	0.382429	0.421712	0.870383	-0.29336	5.81612	-0.751529	-0.205087	0.356408		0.0312679	0.652188	0.955322	0.223132	0.00292493	0.945556	0.482675	0.00899949	0.119019	0.689476	0.0262916	0.956836	0.54867	0.206074
HEA	i_SCRI_RS_230987	SCRI_RS_230987	1H	41.9	24	0.155	1.19027	0.00733117	0.000563012		4.96015	0.791996	2.69334	4.01918	5.37256	0.187017	1.87437	-5.1784	-3.29904	0.613312	-3.3635	0.104393	0.0780802	-2.72367	-2.41699	2.20975	0.382429	0.421712	0.792875	-0.134019	5.81612	-0.751529	0.209598	0.356408		0.031067	0.648062	0.262053	0.0554312	0.00289133	0.928421	0.314846	0.0089179	0.11374	0.727603	0.026113	0.956785	0.964361	0.180353
HEA	i_SCRI_RS_11615	SCRI_RS_11615	1H	42.2	18	0.175	1.26551	0.00547985	0.000621504			1.3817	2.17226	4.20903	5.37256		1.87437	-5.1784		0.692681	-3.3635	0.104393	0.533585	-2.77036			0.622261		0.870383	-0.29336	5.58775	-0.774219	-0.263143	0.356408			0.446149	0.359821	0.0444752	0.00292282		0.31539	0.00899449		0.692242	0.0262809	0.956833	0.759211	0.167375
HEA	i_SCRI_RS_160545	SCRI_RS_160545	1H	42.4	13	0.01	1.58717	0.00118541	0.00213729		4.96015	0.770606	2.17226			0.187017		-5.1784				0.104393			-2.92631	2.20975		0.421712	0.870383	-0.29336	5.81612		-0.205087			0.0317915	0.653192	0.361338			0.928726		0.00921283				0.956969
HEA	i_SCRI_RS_205816	SCRI_RS_205816	1H	42.4	20	0.155	1.23205	0.00745949	0.000473014		5.82671	0.620812	2.52486	4.20903	5.42705		1.39952	-4.36		0.627632	-3.16244		1.18216	-2.57392	-2.85817	2.39642	0.442723	0.672046		0.0167303	6.13199	-0.751529	-0.902844	0.76832		0.019276	0.717276	0.290004	0.044189	0.00268673		0.455135	0.0336977		0.720266	0.0352562		0.492044	0.211962
HEA	i_SCRI_RS_189637	SCRI_RS_189637	1H	42.7	1	0																											-0.205087
HEA	i_11_10275	BOPA1_2314_1412	1H	42.8	4	0						0.68226								0.692681													-0.205087	0.356408			0.692317								0.694403
HEA	i_11_20514	BOPA1_3277_446	1H	43.1	14	0.015	1.36664	0.0032842	0.00108461		2.89546		1.53116					-5.1844	-3.50923	0.692681	-3.13053	0.369412				2.27668	0.442723		0.945153	-0.29336	4.43876	-0.751529	-0.205087			0.212424		0.540863					0.0109932	0.121838	0.693373	0.0393696	0.845558
HEA	i_11_10597	BOPA1_409_1643	1H	43.1	1	0																											-0.205087
HEA	i_SCRI_RS_141140	SCRI_RS_141140	1H	43.1	20	0.08	1.2393	0.00539814	0.000964954		2.89546		1.53116	4.12873	5.37256		1.83712	-5.1844		0.391719	-3.11821	0.329707	0.850682	-2.77036	-4.1278	2.20975	0.382429	0.569103	0.945153	-0.29336	4.43876		-0.205087	1.28579		0.210631		0.539271	0.0474957	0.00292146		0.336437	0.0106833		0.824246	0.0393653	0.861095	0.617883	0.167354
HEA	i_SCRI_RS_147042	SCRI_RS_147042	1H	43.1	11	0.005	1.37923	0.0392515	0.00448627		3.11884		1.53116	4.20903					-3.38791								0.382429	0.569103	0.945153	-0.29336	4.43876	-0.751529	-0.205087			0.199298		0.541531	0.0456598					0.12104
HEA	i_SCRI_RS_183171	SCRI_RS_183171	1H	43.1	19	0.095	1.33634	0.00448211	0.00175953		2.89546	0.575618	1.53116	4.12933	5.37256		1.83712	-5.1844		0.692681	-3.11821	0.329707	0.850682			2.20975	0.382429		0.945153	-0.29336	4.43876	-0.751529	-0.205087	0.356408		0.211336	0.737986	0.539898	0.0481646	0.00296538		0.337184	0.0108045		0.692678	0.0396698	0.861307	0.618426
HEA	i_SCRI_RS_187264	SCRI_RS_187264	1H	43.1	9	0					2.89546							-5.1844			-3.11821	0.329707					0.382429		0.945153	-0.29336	4.43876		-0.205087			0.212244							0.0109616			0.0400631	0.86158
HEA	i_12_11266	BOPA2_12_11266	1H	43.15	3	0														0.391719								0.569103						1.28579											0.825463
HEA	i_11_21134	BOPA1_6720_641	1H	43.2	22	0.065	1.15009	0.0105279	0.000525244	-0.102246	2.89546	0.70473	1.53116		5.37256	0.187017	1.82245	-5.1844		0.391719	-3.11821	0.329707	0.850682	-2.77036	-4.1278	2.20975	0.382429	0.569103		-0.29336	4.43876	-0.751529	-0.205087	1.28579	0.958242	0.211618	0.687578	0.540148		0.00298316	0.928651	0.353454	0.0108534		0.824619	0.039792	0.861392	0.618642	0.168273
HEA	i_SCRI_RS_199178	SCRI_RS_199178	1H	43.3	3	0				0.0350837											-3.11821												-0.205087		0.986104											0.0405004
HEA	i_SCRI_RS_9480	SCRI_RS_9480	1H	43.3	25	0.085	1.15158	0.00591022	0.000395115	0.0350837	2.89546	2.32274	2.10511	3.83786	5.13488	-0.0891554	1.82245	-5.1844	-3.50923	0.281592	-3.11821	0.329707	-0.000200816	-3.14406	-3.52401	2.20975	0.382429	0.569103	2.05798	0.121945	4.43876	-0.751529	-0.205087	1.28579	0.986041	0.211167	0.453391	0.406141	0.0675755	0.00485285	0.965995	0.352978	0.0107756	0.120814	0.875038	0.0395969	0.861256	0.999909	0.134312
HEA	i_SCRI_RS_132461	SCRI_RS_132461	1H	43.5	24	0.07	1.14686	0.0115648	0.000314316	0.221284	2.89546	2.12887	0.956068	4.35718	5.20573	1.16384	2.20087	-5.9131	-3.13517	0.762661	-3.59191	0.329707	1.02971	-2.57119	-4.68451	2.20975	0.382429	0.569103	1.10993	-0.29336	4.43876	-1.79587	-0.205087		0.909595	0.210687	0.204737	0.718776	0.0916376	0.0102643	0.591769	0.276193	0.0047908	0.187204	0.675668	0.0187241	0.861111	0.587763	0.228644
HEA	i_SCRI_RS_214559	SCRI_RS_214559	1H	43.5	18	0.075	1.28269	0.00922515	0.000559492	0.221284	2.89546	1.76685	1.53116	4.12873	4.56274	0.187017	1.82245		-3.13517	0.408724	-3.14115	0.401381	0.850682		-0.992473		1.27501	0.160767	1.10993			-1.79587			0.910013	0.212812	0.276379	0.541206	0.0485615	0.0118549	0.928837	0.354712		0.189259	0.821288	0.0406551	0.83598	0.619559
HEA	i_SCRI_RS_221759	SCRI_RS_221759	1H	46.2	1	0														0.584342																									0.745819
HEA	i_11_10259	BOPA1_2265_363	1H	46.3	24	0.095	1.37733	0.00243822	0.00109481		3.54829	2.51697	1.74083	3.52777	3.12876	-2.04912	1.84224	-3.21934	-3.13517	0.584342	-3.14115	0.931654	1.45196	-2.34822	-1.71495	3.05471	0.214524	2.46468	0.815489	-0.0691137	3.12096	-0.586518	-0.135214	0.912134		0.217279	0.15095	0.512907	0.105875	0.0783981	0.284208	0.36259	0.0732659	0.189073	0.745296	0.0405712	0.639276	0.394157	0.243861
HEA	i_11_11293	BOPA1_ABC12199_1_1_25	1H	46.3	9	0.015	1.61092	0.0275409	0.00403314			2.51697												-2.11694		3.05471	0.214524		0.815489	-0.29336	3.12096		-0.135214	1.28579			0.151911												0.294774
HEA	i_12_20641	BOPA2_12_20641	1H	46.3	23	0.085	1.33339	0.00243377	0.00175504		3.54829	2.51697	1.53116	3.52777	3.1491	0.187017		-3.01479	-3.13517	0.66199	-3.14115	1.04654	1.45196	-2.45349	-0.992473	2.97218	0.214524	-0.356953	0.815489	-0.29336	3.12096	-1.79587	-0.135214	1.28579		0.217582	0.151219	0.541302	0.106105	0.0825315	0.928854		0.091475	0.189364	0.71146	0.0407034	0.615868	0.394468	0.223679
HEA	i_11_10294	BOPA1_2407_1771	1H	46.4	9	0.03	1.54429	0.0233532	0.000829699				1.74083	3.52777	3.12876		1.84224		-3.13517				1.45196		-1.71495		0.214524	0.351249										0.513492	0.106359	0.0788112		0.363256		0.189686				0.394813
HEA	i_12_10314	BOPA2_12_10314	1H	46.4	4	0					3.54829						1.82245			0.408724					-0.992473											0.218328						0.355608			0.821615
HEA	i_12_10491	BOPA2_12_10491	1H	46.45	8	0.03	1.73056	0.0106484	0.000133848						3.12876					0.66199		0.931654	1.45196		-1.71495			0.204156					-0.135214	1.28579						0.0792283					0.712045		0.640207	0.395472
HEA	i_11_10526	BOPA1_3710_852	1H	46.5	24	0.1	1.36374	0.00339865	0.00119766		3.54829	2.51697	1.74083	3.52777	3.12876	-1.61165	1.84224	-3.21934	-3.13517	0.615385	-3.30554	0.931654	1.45196	-2.34822	-1.71495	3.05471	0.214524	2.46468	0.815489	-0.0691137	3.10097	-0.586518	-0.135214	0.912134		0.217283	0.150954	0.512911	0.105879	0.078401	0.388456	0.362595	0.0732687	0.189077	0.730786	0.0323161	0.639279	0.394161	0.243866
HEA	i_12_31467	BOPA2_12_31467	1H	46.5	22	0.085	1.23882	0.00559709	0.000878025		3.54829	2.51697	1.74083	3.52777	3.12876	-1.61165	1.84224	-3.32095	-3.13517	0.615385	-3.14115	0.931654	1.45196	-2.34822	-1.71495		0.214524	2.46468	0.815489	-0.0691137	3.10097	-0.586518		0.912134		0.217279	0.150951	0.512908	0.105876	0.0783986	0.388453	0.362591	0.0665952	0.189074	0.730785	0.0405715	0.639277	0.394158	0.243862
HEA	i_12_30683	BOPA2_12_30683	1H	46.6	23	0.1	1.42232	0.00136502	0.00192995		3.54829	2.51697	1.74083	3.52777	3.12876	-1.61165	3.00336	-3.32095	-3.13517	0.615385		0.931654	1.45196	-2.34822	-1.71495	3.05471	0.214524	2.46468	0.815489	-0.0691137	3.10097	-0.586518	-0.135214	0.912134		0.217673	0.1513	0.513268	0.106175	0.0786541	0.388859	0.165445	0.0668282	0.189452	0.731006		0.639563	0.394562	0.244266
HEA	i_SCRI_RS_151764	SCRI_RS_151764	1H	46.6	23	0.09	1.30717	0.00411911	0.000853318		3.54829	2.51697	1.74083	3.52777	3.12876	-1.61165	1.90233	-3.32095	-3.13517	0.615385	-3.14115	0.931654	1.45196	-2.08526	-1.71495		0.214524	2.59927	0.815489	0.0761192	3.10097	-0.586518	-0.700599	0.912134		0.21747	0.15112	0.513082	0.10602	0.078522	0.388649	0.348813	0.0667078	0.189257	0.730892	0.0406545	0.639415	0.394353	0.302977
HEA	i_11_20855	BOPA1_5019_879	1H	47.5	22	0.21	1.23339	0.00485945	0.00181629		2.43087	2.56506	1.56852	3.61552	1.92338		1.90012	-3.30142	-1.62552	0.419747	-2.96124	1.42729	2.6683	-1.85134	-0.845562		0.914206	2.78584	1.13879	0.19462	3.74787	-1.43859	-0.848618	0.531162		0.445042	0.148932	0.560514	0.100032	0.262307		0.394505	0.0673399	0.484842	0.813701	0.0537817	0.490467	0.121987	0.371117
HEA	i_11_10957	BOPA1_8166_525	1H	47.5	20	0.13	1.24784	0.00469296	0.0016064		2.43087		1.58132	3.52777	1.70199		3.00336	-3.6152	-2.08464	0.615385	-3.37679	1.61248	2.48397	-2.09048	-0.712898			2.55803	1.36299	-0.0691137	3.14967	-1.43859	-0.135214	0.531162		0.444732		0.527914	0.105917	0.312847		0.165133	0.0458832	0.361397	0.730815	0.0282388	0.431351	0.147415	0.299547
HEA	i_12_11301	BOPA2_12_11301	1H	47.5	7	0.005	2.01452	0.0350016	5.82779e-06				3.37561	1.29274					-1.25758	-0.330905												-0.609426	-0.135214	0.531162				0.207231	0.67668					0.625512	0.877997
HEA	i_12_30796	BOPA2_12_30796	1H	47.5	23	0.18	1.20678	0.00545008	0.000928126		2.43087	2.51697	1.58132	3.52777	1.70199	-1.92748	3.00336	-3.6152	-2.08464	0.615385	-3.15326	1.61248	2.48397	-2.09048	-0.712898		0.214524	2.55803	1.36299	-0.0691137	3.14967	-1.43859	-0.135214	0.531162		0.44481	0.151069	0.527985	0.105977	0.31293	0.293112	0.165206	0.0459207	0.361479	0.73086	0.0412064	0.43143	0.147485	0.29963
HEA	i_SCRI_RS_160916	SCRI_RS_160916	1H	47.5	23	0.175	1.21306	0.00450478	0.000852687		2.43087	2.51697	1.58132	3.52777	1.70199	-1.78683	3.00336	-3.6152	-2.08464	0.615385	-3.37679	1.61248	2.48397	-2.09048	-0.712898		0.214524	2.55803	1.33972	-0.055992	3.14967	-1.43859	-0.135214	0.670059		0.444726	0.150994	0.527909	0.105913	0.312841	0.331499	0.165128	0.0458807	0.361391	0.730812	0.0282371	0.431345	0.14741	0.299541
HEA	i_12_21408	BOPA2_12_21408	1H	47.65	5	0.005	1.99507	0.0472512	0.00191812		2.09212											1.61248			-0.712898					-0.0691137	3.14967					0.553156											0.432368
HEA	i_11_10470	BOPA1_3444_1044	1H	47.7	24	0.135	1.22185	0.00647501	0.0015961		2.09212	3.62475	1.58132	3.52777	1.84708	-1.92748	2.76177	-3.48858	-2.10558	0.615385	-2.85016	1.61248	2.48397	-1.66874	-0.712898	3.63627	0.214524	2.55803	1.36299	-0.0691137	3.14967	-1.43859	-0.135214	0.531162		0.552091	0.0490366	0.52772	0.105753	0.281357	0.292802	0.201592	0.0522035	0.353165	0.730693	0.0647963	0.431134	0.147225	0.394876
HEA	i_11_11064	BOPA1_ABC02639_1_4_370	1H	47.7	23	0.115	1.21115	0.00917492	0.000897664		2.09212	2.51697	1.58132	3.52777	1.84708	-1.92748	3.00336	-3.48858	-2.08464	0.615385	-2.9909	1.61248	2.48397	-1.85897	-0.712898		0.214524	2.55803	1.36299	-0.0691137	3.14967	-1.43859	-0.135214	0.531162		0.552478	0.151204	0.528121	0.106092	0.281824	0.29327	0.165345	0.0524321	0.361637	0.730945	0.0513125	0.431582	0.147618	0.356703
HEA	i_11_11478	BOPA1_ConsensusGBS0342_1	1H	47.7	24	0.14	1.25688	0.00443766	0.00166601		2.09212	2.78322	1.58132	3.52777	1.84708	-1.92748	2.7909	-3.48858	-2.10558	0.615385	-2.9909	1.61248	2.48397	-1.66874	-0.469201	4.06628	0.214524	2.77903	1.87008	1.57369	3.39218	-0.568513	-0.0707956	0.745811		0.552168	0.115492	0.527799	0.10582	0.281449	0.292894	0.195641	0.0522486	0.353258	0.730743	0.0511315	0.431223	0.147303	0.394967
HEA	i_12_10159	BOPA2_12_10159	1H	47.7	2	0.005	3.6719	0.035572	0.00291737																				1.36299				-0.135214
HEA	i_12_10235	BOPA2_12_10235	1H	47.7	1	0.05	7.07664	0.0103183	4.58238e-05																								-0.157698
HEA	i_12_30438	BOPA2_12_30438	1H	47.7	2	0.005	3.6719	0.035572	0.00291737																				1.36299				-0.135214
HEA	i_SCRI_RS_139785	SCRI_RS_139785	1H	47.7	24	0.1	1.25251	0.004107	0.00154353		2.09212	4.49197	1.0129	2.88013	1.80972	-1.38952	2.76177	-3.89427	-2.10558	1.02358	-2.9909	1.61248	2.28931	-1.19631	-0.916298	3.63627	0.214524	2.55803	1.36299	-0.0691137	3.14967	-1.43859	-0.135214	0.531162		0.552172	0.0221544	0.703987	0.266166	0.300789	0.458998	0.201684	0.0359121	0.353263	0.580647	0.0511339	0.431228	0.215526	0.553998
HEA	i_SCRI_RS_149971	SCRI_RS_149971	1H	47.7	1	0											2.76177																									0.202462
HEA	i_SCRI_RS_17924	SCRI_RS_17924	1H	47.7	24	0.125	1.22507	0.00568359	0.000940656		2.09212	3.84075	2.15677	3.29576	2.14784	-2.25707	2.76177	-3.48858	-2.10558	0.593709	-2.9909	1.61248	1.3784	-1.85415	0.0543233	3.63627	0.214524	2.55803	0.720061	-0.0148643	3.14967	-1.43859	-0.135214	0.531162		0.552165	0.0412651	0.396149	0.133755	0.217807	0.219869	0.201676	0.052247	0.353254	0.741456	0.0511299	0.43122	0.433994	0.362275
HEA	i_SCRI_RS_82327	SCRI_RS_82327	1H	47.7	24	0.095	1.23745	0.00323088	0.0012993		2.09212	3.05339	1.0129	3.6948	1.64049	-1.38952	3.35681	-3.29624	-2.10558	1.02358	-3.47853	1.61248	2.36592	-1.3431	-1.06996	3.7455	0.214524	2.55803	1.36299	-0.0691137	3.14967	-1.43859	-0.135214	0.531162		0.552376	0.0974326	0.704131	0.180261	0.369634	0.459229	0.137306	0.08119	0.35351	0.580841	0.0247581	0.431464	0.211077	0.518863
HEA	i_SCRI_RS_85917	SCRI_RS_85917	1H	47.7	22	0.125	1.24387	0.00619369	0.00154773		2.09212	2.51697	1.58132	3.52777	1.84708		3.00336	-3.48858	-2.08464	0.615385	-2.9909	1.61248	2.48397	-2.09048	-0.712898		0.214524	2.55803	1.36299	-0.0691137	3.14967	-1.43859	-0.135214	0.531162		0.55246	0.151186	0.528103	0.106077	0.281803		0.165326	0.0524216	0.361616	0.730934	0.0513022	0.431562	0.1476	0.299768
HEA	i_SCRI_RS_85918	SCRI_RS_85918	1H	47.7	22	0.115	1.27003	0.00318174	0.00165415		2.09212	2.75875	1.58132	3.52777	1.84708		3.00336	-3.48858	-2.08464	0.615385	-2.9909	1.61248	2.10572	-1.61382	-0.916298		0.214524	2.55803	1.36299	-0.0691137	3.14967	-1.43859	-0.135214	0.531162		0.552567	0.12528	0.528214	0.106171	0.281932		0.16544	0.0524851	0.361746	0.731003	0.0513648	0.431686	0.227531	0.438498
HEA	i_11_10985	BOPA1_8613_278	1H	47.8	24	0.14	1.22448	0.00750365	0.00121603		2.09212	2.3963	1.58132	3.52777	1.84708	-1.92748	2.76177	-3.48858	-2.10558	0.615385	-3.15326	1.61248	2.06865	-1.66874	-0.712898	3.63627	0.214524	2.47174	1.36299	-0.0691137	3.14967	-1.43859	-0.135214	0.531162		0.552393	0.206235	0.528032	0.106018	0.281721	0.293167	0.201934	0.0523818	0.35353	0.73089	0.0412298	0.431483	0.220678	0.395234
HEA	i_11_10438	BOPA1_3217_929	1H	47.85	24	0.14	1.23335	0.00643024	0.00122139		2.09212	2.3963	1.58132	3.52777	1.84708	-1.92748	2.76177	-3.48858	-2.10558	0.615385	-2.9909	1.61248	2.06865	-1.66874	-0.712898	3.63627	0.214524	2.47174	1.36299	-0.0691137	3.14967	-1.43859	-0.135214	0.440349		0.55245	0.2063	0.528092	0.106068	0.28179	0.293236	0.201999	0.0524155	0.353599	0.730927	0.0512962	0.431549	0.220744	0.395302
HEA	i_11_11162	BOPA1_ABC07133_1_1_56	1H	47.85	22	0.105	1.21164	0.004721	0.00124328		2.09212	2.3963	1.58132	3.52777	1.84708	-1.92748		-3.48858	-2.10558	0.615385	-2.9909	1.61248	2.06865	-1.66874	-0.712898	3.63627	0.214524	2.47174	1.36299	-0.0691137	3.14967	-1.43859		0.531162		0.552393	0.206235	0.528032	0.106017	0.281721	0.293167		0.0523815	0.35353	0.73089	0.0512627	0.431483	0.220678	0.395234
HEA	i_11_11336	BOPA1_ABC14148_1_1_177	1H	47.85	23	0.105	1.21744	0.00450594	0.00111938		2.09212	2.3963	1.58132	3.3933	1.84708	-1.92748	2.76177	-3.48858	-2.10558	0.615385	-2.9909	1.61248	1.69243	-1.66874	-0.916298	3.63627	0.214524	2.47174	1.36299	-0.0691137	3.14967	-1.43859		0.531162		0.552427	0.206274	0.528068	0.138905	0.281763	0.293209	0.201973	0.052402	0.353572	0.730912	0.0512829	0.431523	0.324096	0.395275
HEA	i_12_30498	BOPA2_12_30498	1H	47.85	23	0.105	1.23465	0.00354705	0.00129324		2.09212	2.3963	1.58132	3.52777	1.84708	-1.92748	2.76177	-3.48858	-2.10558	0.615385	-2.9909	1.61248	2.06865	-1.66874	-0.712898	3.63627	0.214524	2.47174	1.36299	-0.0691137	3.14967	-1.43859		0.531162		0.552302	0.206131	0.527938	0.105938	0.281611	0.293056	0.201831	0.0523277	0.35342	0.73083	0.0512095	0.431378	0.220572	0.395126
HEA	i_12_10506	BOPA2_12_10506	1H	47.9	25	0.14	1.16807	0.00797819	0.00107771	-0.539901	2.09212	2.3963	1.58132	3.52777	1.84708	-1.92748	2.76177	-3.48858	-2.10558	0.615385	-2.9909	1.61248	2.06865	-1.66874	-1.02532	3.63627	0.214524	2.47174	1.36299	-0.0691137	3.14967	-1.43859	-0.135214	0.531162	0.76764	0.552556	0.206422	0.528202	0.106161	0.281919	0.293366	0.202119	0.0524787	0.353728	0.730996	0.0513586	0.431673	0.220868	0.395428
HEA	i_12_11209	BOPA2_12_11209	1H	48	1	0																										-1.43859
HEA	i_11_20260	BOPA1_1866_866	1H	48.1	5	0						2.48732		3.24156				-3.57814			-3.00601			-1.85134													0.197359		0.122833				0.0433266			0.0497961			0.370266
HEA	i_11_20427	BOPA1_2851_848	1H	48.1	23	0.12	1.25416	0.00647671	0.00117922		2.09212	2.69854	1.58132	3.52777	1.84708	-2.497	1.03284	-3.48858	-1.30681	0.0656569	-2.95031	1.61248	2.06865	-0.756675	-0.712898	3.63627	0.214524	2.80048	1.36299	-0.734712	3.14967	-1.43859	-0.135214			0.55255	0.168795	0.528196	0.106156	0.281911	0.183806	0.663216	0.0524748	0.584878	0.971757	0.0569257	0.431665	0.22086	0.738899
HEA	i_11_20698	BOPA1_4163_1786	1H	48.1	6	0.31	2.35164	0.0058251	0.000546733			2.3963										1.61248			-0.712898	3.63627	0.214524						-0.135214				0.207031										0.432292
HEA	i_11_21193	BOPA1_7090_1260	1H	48.1	7	0					2.09212				1.84708			-3.60631					2.01455							-1.09774	3.14967			0.440349		0.552538				0.281896			0.0420081					0.226433
HEA	i_11_11287	BOPA1_ABC11913_1_1_104	1H	48.1	19	0.125	1.28428	0.00739408	0.000486681		2.09212			3.24156	1.84708		2.76177	-3.89385	-2.10558	0.630083	-3.01213	1.61248	2.01455	-2.09048	-2.35381	3.25054		1.95086		-1.09774	3.14967	-1.43859	-0.135214	0.440349		0.552008			0.122989	0.281255		0.201497	0.029139	0.353064	0.728756	0.0525896	0.431037	0.225815	0.299218
HEA	i_12_10300	BOPA2_12_10300	1H	48.1	7	0.01	1.89693	0.020054	0.000148592			2.48273	1.58132	3.3933			2.76177							-2.09048		3.25054						-1.43859					0.192025	0.528264	0.139092			0.202186							0.299957
HEA	i_12_10489	BOPA2_12_10489	1H	48.1	3	0														0.615385													-0.135214	0.440349											0.731514
HEA	i_12_30043	BOPA2_12_30043	1H	48.1	1	0.05	7.05795	0.0106239	4.88376e-05																								-0.135214
HEA	i_12_30404	BOPA2_12_30404	1H	48.1	5	0						2.7974		2.95367				-3.60631			-2.9909			-1.85897													0.154676		0.179396				0.0416607			0.0509518			0.355958
HEA	i_12_30562	BOPA2_12_30562	1H	48.1	15	0.155	1.45391	0.00540481	0.000150778		2.09212	2.3963		3.52777			2.76177	-3.48858		0.615385	-2.9909	1.61248		-1.78848	-0.712898	3.63627	0.214524					-1.43859	-0.135214	0.440349		0.552437	0.206285		0.106056			0.201983	0.052407		0.730918	0.0512878	0.431534		0.363902
HEA	i_12_31381	BOPA2_12_31381	1H	48.1	4	0.025	2.30602	0.0236914	0.00046449								2.76177					1.61248			-1.99442	3.25054																0.202368					0.431928
HEA	i_SCRI_RS_141511	SCRI_RS_141511	1H	48.1	23	0.135	1.24553	0.00665738	0.00112534		2.09212	2.3963	1.58268	3.52777	1.84708	-1.92748	2.76177	-3.48858	-2.10558	0.615385	-2.9909	1.61248	2.06865	-1.44755	-0.712898	3.63627	0.214524	2.54716	1.36299	-0.734712	3.14967	-1.43859	-0.135214			0.552308	0.206138	0.528672	0.105943	0.281618	0.293064	0.201837	0.0523312	0.353427	0.730834	0.051213	0.431385	0.220579	0.460723
HEA	i_SCRI_RS_149726	SCRI_RS_149726	1H	48.1	1	0.05	7.05795	0.0106239	4.88376e-05																								-0.135214
HEA	i_SCRI_RS_193640	SCRI_RS_193640	1H	48.1	16	0.12	1.36376	0.0106105	0.000299031			2.3963		3.52777		-1.92748	2.76177		-2.10558	0.615385	-2.9909	1.61248		-1.66874	-0.712898	3.63627		2.54716		-0.734712	3.14967	-1.43859	-0.135214				0.206218		0.106004		0.293149	0.201917		0.353512	0.73088	0.0512536	0.431466		0.395217
HEA	i_12_30306	BOPA2_12_30306	1H	48.15	1	0													-2.10558																									0.354227
HEA	i_11_20660	BOPA1_4020_643	1H	48.2	19	0.13	1.36651	0.00493377	0.0024728		2.09212	2.48273	1.58132	3.24156		-0.635314			-2.10558	0.630083	-2.85556	1.61248			-1.99442	3.89557	0.214524	2.34154	2.41825	-1.09774	3.14967	-1.43859	-0.135214	0.440349		0.552897	0.19234	0.528556	0.123828		0.740241			0.354141	0.729338	0.064832	0.432068
HEA	i_12_31208	BOPA2_12_31208	1H	48.2	24	0.135	1.27902	0.0040554	0.000865696		2.09212	2.48273	1.58132	3.24156	1.6995	-0.635314	2.76177	-3.60631	-2.10558	0.630083	-2.9909	1.61248	0.950314	-2.09048	-1.99442	3.89557	0.214524	2.34154	2.41825	-1.09774	3.14967	-1.43859	-0.135214	0.440349		0.552406	0.191791	0.528046	0.123365	0.35895	0.739932	0.201949	0.0419419	0.353546	0.729017	0.0512707	0.431499	0.561648	0.299702
HEA	i_SCRI_RS_124377	SCRI_RS_124377	1H	48.2	23	0.11	1.25925	0.00342798	0.00101479		2.09212	2.84041	1.58132	3.39112	1.91255	-0.635314	2.76177	-3.60631	-2.10558	0.630083	-2.9909	1.61248	0.950314	-2.09048	-2.24531	3.93549	0.214524	2.08823	2.40176	-1.09055	3.14967	-1.6407		0.958598		0.552084	0.149274	0.527712	0.107767	0.275032	0.739728	0.201584	0.0417762	0.353157	0.728806	0.0510827	0.431126	0.561331	0.299311
HEA	i_SCRI_RS_138691	SCRI_RS_138691	1H	48.2	2	0														3.10906	-4.22284																								0.357723	0.0361215
HEA	i_SCRI_RS_143927	SCRI_RS_143927	1H	48.2	21	0.125	1.28613	0.00530381	0.00132508		2.09212	2.48273	1.58132	3.24156		-0.635314		-3.60631	-2.10558	0.630083	-2.9909	1.61248		-2.09048	-1.99442	3.89557	0.214524	2.34154	2.41825	-1.09774	3.14967	-1.43859	-0.135214	0.440349		0.552378	0.19176	0.528018	0.123338		0.739914		0.0419272	0.353513	0.728999	0.0512541	0.431467		0.299668
HEA	i_SCRI_RS_186830	SCRI_RS_186830	1H	48.2	13	0.04	1.36858	0.0124152	0.00012393		2.09212	2.48273	0.909863			-0.635314			-2.10558	0.630083	-2.9909	1.61248			-1.99442	3.89557			2.41825			-1.43859		0.440349		0.552925	0.192371	0.733368			0.740259			0.354175	0.729357	0.0515738	0.4321
HEA	i_SCRI_RS_189586	SCRI_RS_189586	1H	48.2	15	0.055	1.41452	0.0134594	0.00105959		2.09212	2.48273	1.58132			-0.635314			-2.10558	0.630083	-2.9909						0.214524	2.34154	2.41825	-1.09774	3.14967	-1.43859	-0.135214	0.440349		0.553201	0.19268	0.528872			0.740433			0.354509	0.729537	0.0517362
HEA	i_SCRI_RS_213103	SCRI_RS_213103	1H	48.2	20	0.115	1.30145	0.00568798	0.00107995		2.09212	2.48273	1.58132	3.24156		-0.635314		-3.60631	-2.10558	0.630083	-2.9909	1.61248		-1.85897	-1.99442	3.89557	0.214524		2.41825	-1.09774	3.14967	-1.43859	-0.135214	0.440349		0.552439	0.191828	0.528081	0.123396		0.739953		0.0419586	0.353586	0.729039	0.0512897	0.431537		0.356656
HEA	i_12_10938	BOPA2_12_10938	1H	48.3	1	0																							2.41825
HEA	i_SCRI_RS_236235	SCRI_RS_236235	1H	48.3	9	0.24	1.84901	0.00628621	0.00537163			2.51778		3.24156				-2.58378				1.61248			-3.24592	3.89557			2.41825				-0.205087	0.440349			0.172735		0.123313				0.163481				0.431437
HEA	i_11_21312	BOPA1_8224_561	1H	48.4	1	0.005	7.98145	0.0162525	4.30713e-05																								-0.0832533
HEA	i_11_21357	BOPA1_8717_244	1H	48.4	1	0.005	7.98145	0.0162525	4.30713e-05																								-0.0832533
HEA	i_11_11484	BOPA1_ConsensusGBS0371_2	1H	48.4	24	0.13	1.29495	0.00269847	0.000246669		2.71532	2.51778	0.111939	3.24156	1.50898	-1.0364	-0.128476	-2.35207	-1.79355	0.394793	-2.9909	1.61248	0.655009	-1.73873	-3.24592	3.89557	-0.728202	2.43183	2.87847	-1.09774	3.14967	-1.43859	-0.205087	0.440349		0.517253	0.173283	0.95715	0.123792	0.438991	0.597893	0.943758	0.20231	0.39304	0.827478	0.0515357	0.432023	0.693189	0.388885
HEA	i_12_30592	BOPA2_12_30592	1H	48.4	24	0.135	1.29616	0.00431666	0.000432414		2.71532	2.51778	1.58132	3.24156	1.61734	-0.635314	-0.128476	-2.35207	-1.79355	0.394793	-2.9909	1.61248	0.950314	-1.92516	-3.24592	3.89557	-0.728202	2.34154	2.41825	-1.09774	3.14967	-1.43859	-0.205087	0.440349		0.517244	0.173274	0.528507	0.123784	0.394428	0.740212	0.943757	0.2023	0.39303	0.827474	0.0515308	0.432013	0.562085	0.354267
HEA	i_SCRI_RS_130590	SCRI_RS_130590	1H	48.4	24	0.14	1.28296	0.0049282	0.000153925		2.71532	2.17372	0.0693434	3.17638	1.38094	-0.694453	-0.128476	-2.46179	-2.45713	0.267851	-2.9909	1.61248	-0.795644	-2.02275	-2.63107	4.75755	-0.728202	2.39676	2.09113	-1.09774	3.14967	-1.43859	-0.0832533	0.440349		0.517377	0.307617	0.973878	0.133405	0.467526	0.731145	0.943775	0.184964	0.261027	0.881685	0.0516046	0.432159	0.642687	0.315518
HEA	i_SCRI_RS_132599	SCRI_RS_132599	1H	48.4	12	0.035	1.54107	0.00536764	0.00297825			3.12722		3.24156		-0.703307	1.879		-2.45713	0.454552	-2.96848						-0.694118		2.03668	-1.07649	3.45561			0.977852			0.128695		0.123482		0.715937	0.397298		0.260493	0.807348	0.0554255
HEA	i_SCRI_RS_132604	SCRI_RS_132604	1H	48.4	12	0.045	1.50224	0.0110525	0.00322459			2.48273		3.24156		-0.635314	2.76177		-2.45713	0.630083	-2.9909						-0.728202		2.41825	-1.09774	3.14967			0.440349			0.191861		0.123423		0.739971	0.20202		0.260419	0.729058	0.0513064
HEA	i_SCRI_RS_141598	SCRI_RS_141598	1H	48.4	24	0.13	1.27151	0.00454671	0.000202267		2.71532	1.13436	0.111939	3.24156	1.50898	-0.694453	-0.128476	-2.35207	-2.45713	0.0534246	-2.9909	1.61248	0.495795	-1.93951	-3.24592	4.75755	-0.728202	2.34154	2.87847	-1.09774	3.14967	-1.43859	-0.205087	0.440349		0.517242	0.591148	0.957149	0.123782	0.438979	0.731062	0.943757	0.202297	0.260873	0.977358	0.0515293	0.432011	0.766469	0.336484
HEA	i_SCRI_RS_151874	SCRI_RS_151874	1H	48.4	16	0.07	1.3934	0.0102914	0.000864251		2.71532		1.58132		1.49176	-0.635314		-2.97168		0.833928	-2.9909	1.61248	0.228242		-3.75069	3.89557		2.34154	2.41825	-1.09774	3.14967		-0.205087			0.516843		0.528112		0.444985	0.739971		0.122439		0.651023	0.0513068	0.431572	0.893685
HEA	i_SCRI_RS_155439	SCRI_RS_155439	1H	48.4	24	0.16	1.27813	0.00511739	0.000931056		2.71532	2.48273	1.58132	3.24156	1.61734	-0.635314	2.76177	-3.72613	-2.45713	0.630083	-2.9909	1.61248	0.950314	-1.85897	-1.99442	3.89557	-0.728202	2.34154	2.41825	-1.09774	3.14967	-1.43859	-0.135214	0.440349		0.516741	0.191754	0.528012	0.123334	0.39386	0.739911	0.201912	0.0412533	0.260304	0.728995	0.0512514	0.431461	0.561615	0.356576
HEA	i_SCRI_RS_172170	SCRI_RS_172170	1H	48.4	1	0.005	7.98145	0.0162525	4.30713e-05																								-0.0832533
HEA	i_SCRI_RS_189248	SCRI_RS_189248	1H	48.4	17	0.085	1.41896	0.00743067	0.000650874		2.71532		0.111939		1.38094	-0.694453	-0.128476		-2.45713	0.378354	-2.9909	1.61248	0.495795		-2.70686	4.75755	-0.728202	2.37787	2.09113			-1.43859	-0.0832533			0.517669		0.957192		0.467836	0.731326	0.943814		0.26136	0.831304	0.051767	0.432481	0.7667
HEA	i_SCRI_RS_7197	SCRI_RS_7197	1H	48.4	18	0.16	1.39756	0.00465915	0.00235002			2.48273		3.24156	1.61734	-0.635314	2.76177		-2.45713	0.630083	-2.9909	1.61248	0.950314		-3.59152	3.89557	-0.728202	2.34154	2.41825	-1.09774	3.14967			0.440349			0.191504		0.123122	0.393593	0.739769	0.201657		0.260035	0.728848	0.0511198	0.431201	0.561395
HEA	i_SCRI_RS_7813	SCRI_RS_7813	1H	48.4	24	0.115	1.30386	0.0029825	0.000318526		2.71532	2.9726	-0.531395	3.00084	1.1244	0.101792	0.0635579	-2.72623	-2.45713	0.810101	-3.15326	1.61248	0.510778	-1.65703	-3.75069	4.75755	-0.728202	2.34154	2.87847	-1.09774	3.14967	-1.43859	-0.0832533	0.440349		0.51708	0.19793	0.811078	0.254076	0.578043	0.961151	0.972722	0.154325	0.260689	0.666824	0.0413835	0.431833	0.777069	0.461274
HEA	i_11_21000	BOPA1_5798_867	1H	48.5	7	0.075	1.81375	0.0154263	0.0051442					3.24156		-0.694453		-2.60833			-2.9909	1.61248				4.75755			2.58563										0.122878		0.730439		0.155735			0.0509683	0.430902
HEA	i_12_11169	BOPA2_12_11169	1H	48.5	1	0																											-0.0107314
HEA	i_12_31134	BOPA2_12_31134	1H	48.5	3	0																								-1.09774	3.14967		-0.0832533
HEA	i_SCRI_RS_116685	SCRI_RS_116685	1H	48.5	1	0.005	7.98145	0.0162525	4.30713e-05																								-0.0832533
HEA	i_SCRI_RS_122889	SCRI_RS_122889	1H	48.5	23	0.12	1.31136	0.0061841	0.00015185		2.71532		0.720445	3.23892	1.38094	-0.694453	-0.128476	-2.46179	-2.45713	0.353228	-2.9909	1.61248	-0.703717	-1.97295	-2.63107	4.75755	-0.728202	2.37787	2.87847	-1.09774	3.14967	-1.43859	-0.0832533	0.525464		0.517216		0.733614	0.124619	0.467355	0.731046	0.943754	0.184795	0.260844	0.843239	0.0515151	0.431983	0.679285	0.325198
HEA	i_SCRI_RS_158003	SCRI_RS_158003	1H	48.5	1	0.005	7.98145	0.0162525	4.30713e-05																								-0.0832533
HEA	i_SCRI_RS_160466	SCRI_RS_160466	1H	48.5	22	0.135	1.28731	0.00618656	0.000285796			1.63799	0.0909665	3.24156	1.38094	-0.694453	-0.128476	-2.60833	-2.45713	0.378354		1.61248	0.495795	-1.73199	-3.24592	4.75755	-0.728202	2.37787	2.87847	-1.09774	3.14967	-1.45934	-0.0832533	0.525464			0.433028	0.965287	0.124014	0.467657	0.731222	0.943792	0.156989	0.261168	0.831238		0.432295	0.766609	0.378413
HEA	i_SCRI_RS_163127	SCRI_RS_163127	1H	48.5	1	0																											-0.739035
HEA	i_SCRI_RS_189898	SCRI_RS_189898	1H	48.5	15	0.02	1.36551	0.0110299	0.000150322		2.71532		0.111939	3.24156	1.38094	-0.694453	-0.128476	-2.46179	-2.45713	0.378354			0.495795	-1.16395						-1.09774	3.14967		-0.0832533	0.525464		0.518154		0.957242	0.1246	0.468352	0.731625	0.943879	0.185779	0.261912	0.831497			0.766963	0.590253
HEA	i_SCRI_RS_189920	SCRI_RS_189920	1H	48.5	23	0.125	1.30935	0.00651587	0.000256678		2.71532		0.111939	3.24156	1.38094	-0.694453	-0.128476	-2.46179	-2.45713	0.378354	-2.9909	1.61248	0.495795	-1.73199	-3.24592	4.75755	-0.728202	2.37787	2.87847	-1.09774	3.14967	-1.43859	-0.0832533	0.525464		0.517145		0.957139	0.123695	0.467279	0.731002	0.943744	0.184721	0.260763	0.831096	0.0514756	0.431905	0.766417	0.378008
HEA	i_SCRI_RS_219043	SCRI_RS_219043	1H	48.5	24	0.15	1.31074	0.00451045	0.000212739		2.71532	1.63799	0.111939	3.24156	1.38094	-0.694453	-0.128476	-2.46179	-2.45713	0.378354	-3.15326	1.61248	0.495795	-1.95489	-3.24592	4.75755	-0.0909382	2.37787	2.87847	-1.09774	3.14967	-1.43859	-0.0832533	0.525464		0.517127	0.432617	0.957137	0.123679	0.46726	0.730991	0.943742	0.184701	0.260742	0.831089	0.0414062	0.431884	0.766407	0.319932
HEA	i_SCRI_RS_229932	SCRI_RS_229932	1H	48.5	24	0.14	1.29861	0.00445432	0.000190965		2.71532	1.63799	0.0909665	3.48274	1.38094	-0.842468	-0.128476	-3.35645	-2.45713	0.378354	-2.9909	1.61248	0.495795	-1.68692	-2.94139	4.75755	-0.728202	2.37787	2.87847	-0.878319	3.14967	-1.15893	-0.0832533	0.421195		0.517068	0.432553	0.965251	0.0990988	0.467198	0.677463	0.943734	0.0750403	0.260676	0.831066	0.0514329	0.43182	0.766375	0.406757
HEA	i_11_20810	BOPA1_4793_777	1H	48.6	20	0.115	1.43601	0.00327103	0.000827748		2.71532	1.63799	0.0909665	3.24156	5.04526	-0.694453	-0.128476		-2.45713	0.378354	-2.9909	1.61248	0.798823	-1.95489		4.75755	-0.713505	2.37787	2.1526	-1.09774	2.59956			0.525464		0.516598	0.432036	0.965212	0.123205	0.0121584	0.730664	0.943671		0.260141	0.830879	0.0511716	0.431303	0.627446	0.319322
HEA	i_SCRI_RS_125407	SCRI_RS_125407	1H	48.6	21	0.09	1.37279	0.00579336	0.000305912		2.71532		0.0909665		1.38094	-0.694453	-0.128476	-2.60833		0.378354	-2.9909	1.61248	0.798823	-1.95489	-3.24592	4.75755	-0.713505	2.37787	2.1526	-1.09774	3.14967	-1.45934	-0.0832533	0.525464		0.517436		0.965282		0.467588	0.731181	0.943783	0.156924		0.831212	0.0516371	0.432224	0.628133	0.320289
HEA	i_SCRI_RS_170542	SCRI_RS_170542	1H	48.6	4	0.015	2.47091	0.013795	0.00359569							-0.694453						1.61248				4.75755			2.58563												0.730922						0.431762
HEA	i_SCRI_RS_153434	SCRI_RS_153434	1H	48.7	1	0.005	7.98145	0.0162525	4.30713e-05																								-0.0832533
HEA	i_11_20912	BOPA1_5297_796	1H	48.75	1	0																			-3.24592
HEA	i_12_30350	BOPA2_12_30350	1H	48.8	21	0.07	1.35882	0.00275583	0.000479727		2.71532		0.0909665	2.95947	5.04526	-0.948857	-0.128476	-2.60833	-2.45713	0.378354		1.61248	0.798823	-1.95489	-3.24592	4.62971	-0.713505		2.19615	-1.09774	2.59956	-1.20337	-0.0832533	0.525464		0.516852		0.965233	0.143891	0.0122107	0.648117	0.943705	0.156347	0.26043	0.83098		0.431582	0.627654	0.319615
HEA	i_SCRI_RS_152642	SCRI_RS_152642	1H	48.8	1	0																						2.37787
HEA	i_SCRI_RS_204810	SCRI_RS_204810	1H	48.8	19	0.07	1.43678	0.00490847	0.000397861		2.71532	1.63799	0.0909665		5.04526		-0.128476	-2.60833		0.378354	-2.59325	1.61248	0.798823	-1.95489	-3.24592	4.62971		2.37787	2.19615	-1.09774	2.59956		-0.0832533	0.525464		0.516448	0.431871	0.9652		0.0121276		0.94365	0.155948		0.830819	0.0899759	0.431138	0.627323	0.319149
HEA	i_SCRI_RS_221609	SCRI_RS_221609	1H	48.8	1	0																						2.37787
HEA	i_11_20798	BOPA1_4716_1205	1H	48.9	12	0.02	1.52942	0.0247953	0.000455998		2.71532		0.250855	2.95947		-1.36733		-2.60833			-2.60318			-1.73199	-4.41038		-0.713505	2.29171	2.28174				-0.739035			0.516857		0.904549	0.143894		0.511611		0.156351			0.0890729			0.37768
HEA	i_12_11107	BOPA2_12_11107	1H	48.9	6	0.015	1.99276	0.0135388	0.000464489						5.04526		-0.128476	-2.60833				1.61248	-0.0566815			4.62971														0.0120991		0.943632	0.155814				0.43099	0.972352
HEA	i_12_30110	BOPA2_12_30110	1H	48.9	23	0.1	1.30195	0.00679012	0.000179673		2.71532	1.54322	0.0909665	2.95947	5.04526	-1.36733	-0.128476	-2.60833	-2.66589	0.378354	-2.75576	1.61248	-0.0566815	-1.95489	-3.24592	4.62971	-0.713505	2.37787	2.18789	-1.09774	1.04183	-1.20337		0.525464		0.51657	0.444152	0.96521	0.143622	0.0121529	0.511322	0.943667	0.156069	0.187912	0.830868	0.0737146	0.431273	0.972369	0.31929
HEA	i_12_30694	BOPA2_12_30694	1H	48.9	18	0.035	1.32092	0.009473	0.000284857		2.81927	1.63457	0.0909665	2.95173		-1.36733		-2.60833	-2.66589	0.285853	-2.59325			-2.00666	-2.66277		-0.713505	2.53736	2.09691	-1.40323	1.52803	-1.39439		0.185154		0.50191	0.419481	0.965292	0.146289		0.512323		0.157051	0.188959	0.87296	0.0908329			0.309553
HEA	i_11_10520	BOPA1_3689_1101	1H	49.1	23	0.085	1.28218	0.00753855	0.000286739		2.71532	1.54322	0.0909665	2.95947	5.04526		-0.128476	-2.60833	-2.66589	0.378354	-2.59325	1.61248	-1.13731	-1.95489	-3.24592	4.62971	-0.713505	2.37787	2.18789	-1.09774	1.04183	-1.20337	-0.997355	0.525464		0.516586	0.444169	0.965211	0.143637	0.0121561		0.943669	0.156084	0.187929	0.830874	0.090082	0.43129	0.497061	0.319308
HEA	i_12_30406	BOPA2_12_30406	1H	49.1	17	0.075	1.35234	0.012592	0.000132644		2.71532	1.54322			5.04526	-1.36733	-0.128476	-2.60833		0.378354	-2.59325	1.61248	-1.13731			4.62971	-0.713505	2.37787	2.18789			-1.20337	-0.997355	0.525464		0.516791	0.444392			0.0121978	0.511544	0.943696	0.156286		0.830956	0.0902384	0.431515	0.497272
HEA	i_12_30522	BOPA2_12_30522	1H	49.1	22	0.095	1.34308	0.00647936	0.000361274		2.71532	1.63799	0.0909665	2.95947	5.04526	-1.36733	-0.128476	-2.60833	-2.66589	0.378354	-2.59325	1.61248	0.314686	-1.95489	-3.24592	4.62971	-0.713505		2.18789	-1.09774	1.04183		-0.0832533	0.525464		0.516679	0.432126	0.965219	0.143726	0.0121753	0.511432	0.943682	0.156177	0.188028	0.830911	0.0901537	0.431393	0.84946	0.319416
HEA	i_SCRI_RS_118168	SCRI_RS_118168	1H	49.1	23	0.09	1.31283	0.00724807	0.000208762		2.71532	1.54322	0.0909665	2.95947	5.04526	-1.36733	-0.128476	-2.60833	-2.66589	0.378354	-2.59325	1.61248	-0.826959	-1.73199	-3.14801	4.62971	-0.713505	2.47879	2.18789	-1.09774	1.04183	-1.20337		0.525464		0.516646	0.444235	0.965216	0.143694	0.0121685	0.511399	0.943677	0.156144	0.187993	0.830898	0.0901283	0.431356	0.626876	0.37744
HEA	i_SCRI_RS_17256	SCRI_RS_17256	1H	49.1	24	0.1	1.25477	0.0106363	0.000204525		2.71532	1.54322	0.0909665	2.95947	5.10427	-1.36733	-0.128476	-2.60833	-2.66589	0.378354	-2.43542	1.61248	-0.826959	-1.95489	-3.24592	4.62971	-0.713505	2.37787	2.18789	-1.09774	1.04183	-1.20337	-0.997355	0.525464		0.516735	0.444332	0.965224	0.143779	0.0113975	0.511489	0.943689	0.156232	0.188086	0.830933	0.109125	0.431454	0.626949	0.31948
HEA	i_SCRI_RS_109060	SCRI_RS_109060	1H	49.4	20	0.035	1.30285	0.00789405	0.000564337		2.71532	1.54322	0.0909665	2.46206	5.04526	-1.36733		-2.60833	-2.66589	0.378354	-2.59325		-0.502649	-1.95489	-3.14801	4.62971		2.32789	2.18789	-1.09774	1.04183	-1.20337		0.525464		0.516361	0.443925	0.965193	0.181692	0.0121098	0.511111		0.155862	0.187692	0.830785	0.0899093		0.771137	0.319048
HEA	i_11_21217	BOPA1_7284_710	1H	49.6	19	0.01	1.39226	0.0220647	5.49151e-05		2.71532	1.54322	0.0909665	2.46206	5.04526	-1.36733	-0.128476	-2.60833	-2.66589	0.378354	-2.59325		-0.502649	-1.95489	-2.61516	4.62971		2.51225	2.18789			-1.20337		-0.195804		0.516356	0.44392	0.965192	0.181687	0.0121087	0.511106	0.943638	0.155857	0.187687	0.830783	0.0899055		0.771134	0.319042
HEA	i_11_11326	BOPA1_ABC13652_1_2_156	1H	49.6	12	0					2.71532		0.0909665		5.04526	-1.36733		-2.55302					-0.502649		-2.61516			2.51225	2.18789	-1.64722	1.04183		-0.997355			0.516989		0.965245		0.0122384	0.511744		0.159666					0.77147
HEA	i_11_21361	BOPA1_8743_197	1H	50.4	7	0											-0.128476		-2.66589		-2.59325	1.61248					-0.713505					2.18273	-1.405									0.943786		0.188849		0.0907516	0.43225
HEA	i_12_30478	BOPA2_12_30478	1H	50.4	1	0																											-0.866068
HEA	i_12_30499	BOPA2_12_30499	1H	50.4	1	0																											-0.866068
HEA	i_12_30672	BOPA2_12_30672	1H	50.4	16	0						1.05813		2.46206		0.0794449	-0.128476	-1.82378	-2.66589	0.14835		1.61248		-1.95489		4.62971	-0.713505		2.18789	-1.64722	0.978824	-1.20337	-0.997355				0.616782		0.183189		0.968632	0.943831	0.322143	0.189205	0.933875		0.43262		0.320705
HEA	i_12_30750	BOPA2_12_30750	1H	50.4	23	0					2.71532	1.03752	0.0909665	2.46206	5.10294	0.0794449	-0.128476	-1.82378		0.14835	-2.59325	1.61248	-0.502649	-1.95489	-2.39441	4.62971	-0.713505	2.35368	2.18789	-1.64722	0.978824	-1.20337	-1.405	-0.24067		0.517228	0.623643	0.965264	0.182597	0.0115659	0.96859	0.943755	0.321488		0.933785	0.0905751	0.431996	0.771597	0.320049
HEA	i_12_30786	BOPA2_12_30786	1H	50.4	16	0						1.05813		2.46206		0.0794449	-0.128476	-1.82378	-2.66589	0.378354		1.61248		-1.95489		4.62971	-0.713505		2.18789	-1.64722	0.978824	-1.20337	-0.997355				0.616777		0.183183		0.968632	0.94383	0.322137	0.189198	0.831352		0.432613		0.320698
HEA	i_SCRI_RS_119743	SCRI_RS_119743	1H	50.4	11	0						1.34268				0.0794449		-1.82378	-2.66589	0.14835				-1.65681		4.62971			2.18789	-1.64722	0.978824		-0.997355				0.543967				0.96861		0.321795	0.188886	0.933827				0.428493
HEA	i_SCRI_RS_148600	SCRI_RS_148600	1H	50.4	12	0					2.71532	1.05813		2.46206	5.10294		-0.128476					1.61248	-0.502649	-1.95489	-2.39441		-0.713505						-1.405	-0.24067		0.517301	0.616365		0.182671	0.0115795		0.943765					0.432075	0.771635	0.320133
HEA	i_11_10933	BOPA1_7800_594	1H	50.6	1	0																											-0.866068
HEA	i_SCRI_RS_14834	SCRI_RS_14834	1H	50.6	1	0																											-0.866068
HEA	i_SCRI_RS_198546	SCRI_RS_198546	1H	50.6	1	0																											-0.042029
HEA	i_11_11256	BOPA1_ABC10636_1_4_285	1H	50.8	19	0					2.71532	0.904536	0.0909665	2.68279	5.10294	0.0794449	-0.128476		-1.85137	0.0722753	-2.58007		-0.493065	-2.26701	-1.18566	5.04027	-0.713505	2.12436	2.3299			2.79222		-0.24067		0.51677	0.681797	0.965226	0.156765	0.0114752	0.968555	0.943694		0.396335	0.96744	0.0941864		0.771991	0.248167
HEA	i_12_30348	BOPA2_12_30348	1H	50.8	14	0					2.71532			2.68279	5.10294	-1.63421	0.202854	-1.29983		0.251916		1.5493	-0.646023					1.03162	2.72121	-1.64722	-0.369761			-0.24067		0.517414			0.157402	0.0116022	0.451993	0.913163	0.486887		0.887066		0.424754	0.700223
HEA	i_12_30710	BOPA2_12_30710	1H	50.8	21	0					1.61989	1.77514		2.68789	4.69251		0.153573	-1.26491		0.673405	-2.42215	1.12548	-1.3636	-3.15028	-1.53446	9.35283	-1.60432	1.09552	2.35813	-1.85731	-0.369761	2.79222	-0.925053	-0.24067		0.712783	0.471485		0.18204	0.0302934		0.932625	0.504809		0.707386	0.116261	0.560845	0.441014	0.144014
HEA	i_SCRI_RS_161643	SCRI_RS_161643	1H	50.8	1	0																											-0.925053
HEA	i_SCRI_RS_167877	SCRI_RS_167877	1H	50.8	24	0					2.71532	1.20949	0.0909665	2.5194	5.10294	0.0794449	-0.128476	-1.26491	-1.85137	0.40386	-2.58007	1.76638	-1.1857	-2.00998	-1.53446	5.04027	-0.713505	2.12436	2.3299	-1.64722	-0.369761	2.79222	-0.925053	-0.24067		0.517226	0.603247	0.965264	0.197951	0.0115655	0.968589	0.943755	0.505869	0.396849	0.824997	0.0945451	0.37565	0.519864	0.336988
HEA	i_12_10198	BOPA2_12_10198	1H	51.4	7	0.01	-2.70713	1.58291e-06	0.000937644								0.153573			0.440271	-2.42215						-0.0934903			-1.85731	-0.369761		-0.925053									0.932893			0.801546	0.117725
HEA	i_11_21053	BOPA1_6118_595	1H	51.6	1	0											0.0838335																									0.963186
HEA	i_12_30343	BOPA2_12_30343	1H	51.6	3	0									4.59635								-1.18635		-1.94646															0.0273571								0.480673
HEA	i_11_10768	BOPA1_5402_929	1H	52.3	5	0									4.59635							1.21113	-1.38428						2.41058				0.482417							0.0273902							0.532188	0.417858
HEA	i_SCRI_RS_56976	SCRI_RS_56976	1H	52.3	23	0					1.61989	0.527878	0.0909665	1.58978	4.59635	-0.191345	0.35719	-0.741149	-3.9685		-2.59221	1.21113	-1.38428	-2.21299	-1.5735	9.35283	-0.0934903	0.377813	2.41058	-1.91479	-0.369761	1.925	0.46241	-1.80952		0.712955	0.802231	0.9652	0.416098	0.0272016	0.924301	0.845985	0.684343	0.0937704		0.089667	0.53168	0.417283	0.259454
HEA	i_11_21333	BOPA1_8486_1964	1H	52.5	6	0									4.59635							1.21113	-1.38428				-0.0934903		1.90195				0.482417							0.0274764							0.532416	0.418117
HEA	i_SCRI_RS_156506	SCRI_RS_156506	1H	52.5	15	0						0.761256	0.874949	1.68536		-0.191345			-4.68095	0.706983	-2.59221	1.21113			-1.94646		-0.0934903		1.90195	-1.91479	-0.369761	1.925	0.482417				0.730987	0.694637	0.422356		0.924545			0.0385929	0.695469	0.0907081	0.533009
HEA	i_12_10105	BOPA2_12_10105	1H	52.7	7	0						0.527878		1.58978				-0.741149	-3.9685	0.355779					-1.5735							1.925					0.802799		0.417463				0.685218	0.0947332	0.838949
HEA	i_12_11444	BOPA2_12_11444	1H	52.7	6	0					1.61989											1.21113				9.35283		0.534034					0.482417	-2.1525		0.71293											0.531643
HEA	i_SCRI_RS_1445	SCRI_RS_1445	1H	52.7	14	0						0.655452		1.58978			0.35719	-0.690413	-4.68095	0.363167	-2.59221			-2.72538	-2.00231		-0.0934903		1.90195			1.925	0.46241	-2.1525			0.754966		0.417198			0.846343	0.699381	0.0384224	0.833319	0.0904245			0.177102
HEA	i_SCRI_RS_193401	SCRI_RS_193401	1H	52.7	24	0					1.61989	0.655452	0.0909665	1.58978	4.59635	-0.577333	0.35719	-0.925827	-4.68095	0.377116	-2.76057	1.21113	-1.38428	-2.72538	-2.00231	9.35283	-0.0934903	0.534034	1.90195	-1.91479	-1.109	1.925	0.46241	-2.1525		0.712755	0.754231	0.965174	0.415758	0.0270899	0.774191	0.845874	0.606023	0.0378284	0.826541	0.0726528	0.531381	0.416943	0.175766
HEA	i_SCRI_RS_207335	SCRI_RS_207335	1H	52.7	4	0								1.58978					-4.68095								-0.0934903		1.90195										0.416768					0.0382434
HEA	i_SCRI_RS_100503	SCRI_RS_100503	1H	53.3	24	0					1.61989	0.796668	-0.753116	1.1731	4.59635	-0.577333	0.35719	-0.510883	-4.68095	0.363167	-2.59221	1.21113	-1.38428	-2.97553	-1.83438	9.35283	0.639972	0.448186	1.67682	-1.91479	-1.109	1.925	0.688374	-2.1525		0.712817	0.702954	0.71873	0.547038	0.0271246	0.774241	0.845908	0.781598	0.0378718	0.832848	0.089506	0.531474	0.417048	0.14239
HEA	i_SCRI_RS_138118	SCRI_RS_138118	1H	53.5	17	0					0.0916819	0.710058	-0.965815	0.810468	5.79728	-1.82263			-5.17705	0.254113			-2.45154		-1.26402	9.72305	0.639972	0.523623	0.591753	-1.54181	-1.11835	1.925				0.976451	0.742326	0.658359	0.673082	0.00511124	0.383112			0.0279902	0.88406			0.179843
HEA	i_SCRI_RS_165072	SCRI_RS_165072	1H	53.5	17	0					0.0860771	0.658492	-0.972389	0.810468	5.6869	-1.9374			-5.17705	0.240157			-2.45783		-1.20282	9.88609	0.639972	0.501661	1.09826	-1.54181	-1.11835	1.925				0.977864	0.766708	0.65679	0.673041	0.00585665	0.352208			0.027969	0.891209			0.178994
HEA	i_SCRI_RS_201072	SCRI_RS_201072	1H	53.5	17	0					0.0860771	0.859392	-1.46392	0.725193	5.10294	-1.65324			-5.08068	0.363167			-0.911349		-2.77901	9.35283	0.639972	0.501661	1.17281	-1.91479	-1.11835	1.925				0.977881	0.696194	0.493774	0.701714	0.0112831	0.424695			0.0304979	0.832672			0.602684
HEA	i_11_20997	BOPA1_5790_558	1H	53.7	23	0					0.105022	1.39217	-1.69041	0.631271	5.10294	-0.387767	0.35719	-1.96908	-5.08068	0.344161	-0.674644	1.99103	-0.934547	-2.72538	-2.19986		0.639972	0.0308233	1.67682	-1.77054	-1.11835	1.65049	0.709645	-3.1413		0.972584	0.549964	0.443808	0.739345	0.011623	0.856863	0.846373	0.289109	0.0311882	0.84004	0.659439	0.334517	0.608813	0.177186
HEA	i_12_30115	BOPA2_12_30115	1H	53.7	22	0					0.105022	2.48787	-1.69041	0.335065	4.98883	-0.387767	0.35719	-0.864485	-5.08068	0.454966	-0.674644	1.99103	-1.55505	-2.84203	-2.19986		0.415914	0.284325	1.67682	-1.77054	-0.90406	1.80082		-3.1413		0.972575	0.341163	0.443654	0.86406	0.0110555	0.856815	0.846321	0.656766	0.0311313	0.791331	0.659331	0.334354	0.405073	0.175822
HEA	i_SCRI_RS_145305	SCRI_RS_145305	1H	53.7	11	0.01	1.60438	0.0124386	0.00111487			0.859392	-1.69041	0.725193				-0.586109	-5.08068	0.363167	-0.674644	1.21113										1.925	0.709645	-2.1525			0.697586	0.44413	0.703084				0.750322	0.0313066	0.833467	0.659665	0.533018
HEA	i_SCRI_RS_207081	SCRI_RS_207081	1H	53.7	1	0							-1.69041																									0.443692
HEA	i_SCRI_RS_213455	SCRI_RS_213455	1H	53.7	20	0					0.0860771	1.15937	-1.69041	0.516445	5.22749	-0.387767	0.35719	-0.819492	-5.08068	0.140298	-0.674644	1.99103	-1.32448	-2.192	-2.19986		0.639972	0.482651				1.925	0.78309	-3.1413		0.977976	0.618652	0.443894	0.799633	0.0127832	0.856889	0.846401	0.65758	0.0312199	0.93438	0.6595	0.334609	0.470923	0.329072
HEA	i_SCRI_RS_225107	SCRI_RS_225107	1H	53.7	24	0					0.0860771	0.859392	-2.13084	0.725193	5.10294	-0.387767	0.35719	-0.586109	-5.08068	0.363167	-0.674644	1.21113	-0.911349	-2.43201	-2.77901	9.35283	0.639972	0.501661	1.67682	-1.91479	-1.11835	1.925	0.688374	-2.1525		0.977909	0.696555	0.333401	0.702069	0.0113857	0.856455	0.845936	0.749456	0.0307067	0.832878	0.658521	0.531549	0.603138	0.227141
HEA	i_SCRI_RS_229636	SCRI_RS_229636	1H	53.7	19	0					0.0860771	0.859392	-1.69041	0.725193	5.10294	0.0669639	-0.0451944		-5.08068	0.140298	-0.674644	1.99103	-0.911349	-2.6677	-2.19986		0.639972	0.323463				1.925	0.709645	-3.1413		0.977965	0.697294	0.443669	0.702797	0.0115973	0.975719	0.980858		0.0311364	0.934348	0.659342	0.334369	0.604068	0.186593
HEA	i_SCRI_RS_907	SCRI_RS_907	1H	53.7	1	0							-1.69041																									0.443692
HEA	i_SCRI_RS_179793	SCRI_RS_179793	1H	54.3	1	0																1.99103																									0.334334
HEA	i_SCRI_RS_121978	SCRI_RS_121978	1H	54.4	10	0						1.35451		0.137955			0.35719	-3.59904	-5.08068		-0.674644			-3.02566			0.415914	0.284325					0.709645				0.562496		0.940904			0.846304	0.131395	0.0311109		0.659295			0.115923
HEA	i_12_30821	BOPA2_12_30821	1H	54.5	15	0					0.330059		-1.78357		5.30118		0.41745	-3.59904		0.403361	-0.791355	1.99103	-2.40522	-2.95142	-1.53569				1.60547			1.80082	0.69083	-3.1413		0.907161		0.424679		0.00709782		0.821227	0.130832		0.813792	0.606486	0.333592	0.195402	0.122641
HEA	i_SCRI_RS_211274	SCRI_RS_211274	1H	54.5	18	0					0.330059		-2.0247		4.98883		0.35719	-3.64831	-5.08068	0.790878	-0.674644	1.99103	-1.31584	-2.82265	-2.19986				1.67682	-1.8826	-0.90406	1.80082	0.69083	-3.1413		0.90712		0.376272		0.0108944		0.846015	0.123781	0.0307927	0.646828	0.658687	0.333379	0.469275	0.179427
HEA	i_11_10552	BOPA1_3845_1089	1H	54.9	5	0									4.08345	-0.387767							-1.31584	-3.03924								1.80082								0.0277591	0.856632							0.469597	0.106977
HEA	i_SCRI_RS_122216	SCRI_RS_122216	1H	54.9	17	0.005	-1.27703	0.0285258	0.00166558		0.330059		-1.42116		4.08345	-0.387767			-2.96474	0.759113		1.99103	-0.719591	-3.03924	-1.93591		0.415914	-0.725141	1.67682	-1.5493	-0.90406	1.80082		-3.1413		0.907358		0.535595		0.0280498	0.856894			0.272211	0.665844		0.334625	0.70784	0.107629
HEA	i_SCRI_RS_152795	SCRI_RS_152795	1H	54.9	23	0					0.330059	1.37186	-1.69041	0.275527	4.08345	-0.387767	0.57692	-3.64831	-5.10104	0.425914	-0.674644	1.99103	-1.31584	-3.03924	-1.93591		0.415914	-0.725141	1.85506	-1.5493	-0.90406	1.80082	0.709645	-3.1413		0.907319	0.551709	0.443719	0.881454	0.0279846	0.856835	0.750733	0.124593	0.0316896	0.802714	0.659377	0.334423	0.470234	0.107482
HEA	i_SCRI_RS_192779	SCRI_RS_192779	1H	55.4	21	0					-0.0116245	1.37186	-1.69041	0.275527	4.08345	-0.52741	1.0822		-3.64968	0.804617	-0.674644	2.09459	-0.494223		-1.93591		-2.3227	-0.901896	1.67682	-1.31366	-0.90406	1.80082	0.660695	-2.6655		0.996787	0.552502	0.444628	0.881688	0.0282979	0.807539	0.558776		0.122191	0.637624	0.660013	0.326609	0.790687
HEA	i_11_10176	BOPA1_1857_64	1H	55.5	20	0					-0.0116245	1.37186	-1.69041	0.275527	4.08345			-3.64831	-5.45404	0.425914	-0.674644	2.09459	-0.494223	-3.03924	-1.93591		-2.3227	-0.815566	1.67682	-1.31366	-0.90406	1.80082		-2.6655		0.996778	0.551397	0.443361	0.881361	0.0278616			0.124297	0.0283943	0.802563	0.659126	0.325264	0.790118	0.107206
HEA	i_SCRI_RS_130666	SCRI_RS_130666	1H	55.5	23	0					-0.0116245	1.37186	-1.69041	0.275527	4.08345	-0.387767	1.0822	-2.9155	-3.64968	0.804617	-0.791355	2.09459	-0.494223	-3.03924	-1.93591		-2.3227	-0.901896	1.67682	-1.71785	-0.90406	1.80082	0.679629	-2.6655		0.996784	0.552171	0.444248	0.88159	0.0281669	0.856999	0.558449	0.254004	0.12188	0.637344	0.607522	0.326206	0.790517	0.107891
HEA	i_SCRI_RS_21483	SCRI_RS_21483	1H	55.5	7	0						1.54748				-0.493192	1.05458		-2.95421	0.327958		2.09459	1.84418														0.507458				0.825808	0.576592		0.236532	0.850696		0.326173	0.677738
HEA	i_SCRI_RS_236104	SCRI_RS_236104	1H	55.5	22	0					-0.0116245	1.37186		0.275527	4.08345	-0.387767	1.05458	-2.9155	-3.64968	0.804617	-0.498692	2.09459	-0.494223		-1.93591	-0.212095	-2.3227	-0.901896	1.67682	-1.71785	-0.90406	1.80082	0.506252	-2.6655		0.996787	0.552518		0.881693	0.0283042	0.857123	0.576951	0.254419	0.122206	0.637637	0.743836	0.326628	0.790695
HEA	i_SCRI_RS_182431	SCRI_RS_182431	1H	55.7	23	0					-0.0116245	1.06019	-1.2276	0.124949	4.74269	-0.969074	1.13803	-3.20082	-3.73496	0.163216	-0.498692	2.09459	-1.81154	-3.14653	-0.0802895	0.0603962	-2.54705	-0.901896		-1.34095	-0.90406	1.80082	0.506252	-2.64625		0.996784	0.633564	0.58452	0.947026	0.0131295	0.655335	0.55395	0.214422	0.1148	0.925814	0.743616	0.326198	0.349063	0.107692
HEA	i_11_20095	BOPA1_1190_86	1H	55.9	1	0														0.0499632																									0.97676
HEA	i_12_10201	BOPA2_12_10201	1H	55.9	1	0														0.0499632																									0.97676
HEA	i_SCRI_RS_237999	SCRI_RS_237999	1H	56	24	0					-0.0116245	0.859392	-1.48306	0.275527	3.80357	-0.57618	0.409645	-3.00458	-3.64968	0.0499632	-0.0994003	2.09459	-1.08154	-3.03924	-2.11877	-0.212095	-2.54705	-0.901896	1.5764	-1.38076	-1.5496	1.80082	0.602681	-2.6655		0.996787	0.697884	0.502417	0.881682	0.0365541	0.789053	0.831924	0.287546	0.12217	0.976801	0.948389	0.326582	0.56186	0.108165
HEA	i_SCRI_RS_118785	SCRI_RS_118785	1H	56.1	2	0							-1.48306			-2.08611																						0.501633			0.411138
HEA	i_SCRI_RS_2945	SCRI_RS_2945	1H	56.4	5	0						0.859392	-2.41427			-0.57618	0.409645		-3.64968																		0.697376	0.259405			0.788689	0.831631		0.12151
HEA	i_11_10617	BOPA1_4178_1592	1H	57.3	17	0					-0.0116245	0.859392	-2.32734	0.449728	3.80357	-1.21188	0.60926	-3.00458		0.0499632	-0.0994003	2.09459	-1.08154	-3.32365		-0.212095		-0.987831	1.97281			1.80082				0.996784	0.697606	0.245057	0.808106	0.0363727	0.586401	0.770152	0.28708		0.976779	0.948339	0.326115	0.561482	0.0795321
HEA	i_11_10798	BOPA1_5768_469	1H	57.3	22	0.005	-1.10797	0.02239	0.00136013		-0.0116245	0.859392	-2.32734	0.449728	3.80357	-0.632662	0.409645	-3.00458		0.0499632	-0.0994003	2.09459	-1.08154	-3.32365	-2.11877	-0.212095	-2.54705	-0.793943	1.78785	-1.26568	-1.35092	1.80082		-2.6655		0.996786	0.697789	0.245357	0.808226	0.0364921	0.761592	0.831869	0.287387		0.976794	0.948372	0.326423	0.561731	0.079724
HEA	i_11_11049	BOPA1_ABC01838_2_2_322	1H	57.3	22	0.005	-1.07189	0.0478318	0.00154612		-0.0116245	0.859392	-2.32734	0.486994	3.76816	-0.2949	0.263547	-3.00458		-0.278849	-0.0994003	2.11144	-1.06705	-3.55038	-2.07489	-0.537406	-2.4422	-0.857382	1.54327	-1.21095	-1.31615	1.49087		-2.73741		0.996786	0.697824	0.245415	0.795128	0.0388014	0.888907	0.893364	0.287446		0.871889	0.948378	0.324835	0.57	0.0652643
HEA	i_12_30304	BOPA2_12_30304	1H	57.3	14	0					-0.0116245	1.71861	-3.11246			0.230401	0.492167	-3.00458			-0.0994003	2.09459		-3.1687		-0.212095		-0.793943	1.78785			1.80082		-2.6655		0.996785	0.487592	0.152305			0.915193	0.80381	0.287248			0.948357	0.326283		0.13337
HEA	i_12_30744	BOPA2_12_30744	1H	57.3	4	0										-0.761937								-3.32365		-0.212095			1.26139												0.715625								0.0792128
HEA	i_SCRI_RS_12873	SCRI_RS_12873	1H	57.3	2	0							-2.32734				0.409645																					0.244601				0.831604
HEA	i_11_10302	BOPA1_2459_237	1H	58.4	23	0.005	-1.09005	0.0346455	0.00235212		-0.73166	-1.2361	-2.10946	-0.39231	2.4589	-0.654713	-0.857998	-3.11612	-3.7816	-0.402925	-0.608955	1.96558	-0.476421	-3.36484	-3.08149	-0.212095	-5.28555	-1.11716	2.14254	-0.516167	-0.220511	1.80082		-2.68844		0.783348	0.503146	0.294338	0.836608	0.210429	0.761455	0.631796	0.305592	0.120255	0.821301	0.686408	0.427539	0.806979	0.0691487
HEA	i_12_10313	BOPA2_12_10313	1H	58.4	4	0						-1.2361				-0.654713			-4.19383															-2.68844			0.502593				0.761155			0.0825857
HEA	i_12_21131	BOPA2_12_21131	1H	58.4	6	0					-0.73166		-2.10946							-0.116982					-3.08149	-0.212095		-0.784641								0.783363		0.294371							0.946099
HEA	i_12_31179	BOPA2_12_31179	1H	58.4	19	0					-0.73166	-0.929736	-2.18966	-0.39231	2.4589	-0.400443	-0.857998	-2.92659	-3.7816	-0.22183	-0.637658		0.159968		-3.79194		-6.30347	-1.30055	2.26426	-0.511863	0.394579			-2.59607		0.783241	0.61734	0.276735	0.836526	0.210198	0.847805	0.631623	0.346141	0.120066	0.901368	0.672383		0.935362
HEA	i_SCRI_RS_145336	SCRI_RS_145336	1H	58.4	25	0.005	-1.0384	0.0354123	0.0017746	0.80493	-0.73166	-1.18986	-2.10946	-0.892603	2.4589	-1.04532	-0.758486	-3.09149	-3.7816	-0.402925	-0.457182	1.96558	-1.19978	-3.36484	-3.08149	-0.212095	-6.30347	-1.11716	2.14254	-0.516167	0.246284	1.80082	0.434447	-2.74074	0.663259	0.78335	0.520022	0.294342	0.650826	0.210434	0.631582	0.673366	0.310947	0.120259	0.821302	0.763022	0.427543	0.54989	0.0691516
HEA	i_SCRI_RS_231735	SCRI_RS_231735	1H	58.4	20	0.005	-1.29861	0.00336745	0.00126954		-0.73166	0.744982	-2.10946	-0.39231	3.20675	-0.654713	-0.414961	-3.11612		-0.0160714	-0.498692	1.96847	-1.35804	-3.23179	-3.08149	-0.212095	-2.85364	-1.25643	2.14254	-1.01116	-0.220511					0.783573	0.715584	0.294852	0.83678	0.102843	0.761701	0.819583	0.306107		0.992746	0.743781	0.42292	0.487876	0.0803744
HEA	i_SCRI_RS_236551	SCRI_RS_236551	1H	58.4	23	0					-0.73166	-1.0289	-2.35392	-0.760721	2.4589	-0.654713	-0.857998	-3.85565	-3.7816	-1.72835	-0.608955	1.96558	-1.19978	-3.31751	-3.08149	-0.212095	-6.30347	-1.11716	2.14254	-0.516167	0.246284	1.80082		-2.68844		0.783315	0.600945	0.253213	0.69853	0.210359	0.761419	0.631743	0.53274	0.120198	0.737908	0.686362	0.427467	0.549824	0.105565
HEA	i_11_20432	BOPA1_2877_867	1H	59.1	23	0					-0.16722	-1.32686	-1.08731	-0.39231	2.49457	1.38062	-0.857998	-3.11612	-4.19383	-0.375796	-0.531315	1.96558	-0.476421	-3.36484	-3.08149	-7.3084	-4.5052	-0.981488	2.49882	-0.844181	0.246284	1.80082		-2.68844		0.949263	0.484677	0.595181	0.836511	0.21846	0.556155	0.631592	0.305302	0.0828011	0.828775	0.72723	0.427262	0.806866	0.0689823
HEA	i_SCRI_RS_194015	SCRI_RS_194015	1H	59.1	23	0					-0.16722	-1.43925	-1.08731	-0.406835	2.8557	1.38062	-0.857998	-3.11612	-4.19383	-0.375796	-0.531315	1.96558	-0.671868	-3.36484	-3.08149	-7.3084	-4.5052	-0.981488	2.49882	-0.844181	0.246284	1.80082		-2.68844		0.949254	0.449154	0.595115	0.830857	0.17247	0.556084	0.631531	0.305215	0.082746	0.828744	0.727183	0.427179	0.731177	0.0689326
HEA	i_SCRI_RS_204611	SCRI_RS_204611	1H	59.1	23	0.005	-1.66944	0.00612131	0.0022371	1.31621	1.54671	0.0945068	-1.82949	-1.10989	3.63413	3.04177	-1.22527	-3.26544	-3.92607	0.00264411	-0.442983	1.95035	-2.10915	-3.27875	-3.65412	-6.87815	-4.5052		2.27073	-0.304574	-2.19496	2.08563		-2.68844	0.472932	0.530262	0.960263	0.424957	0.599673	0.112466	0.21884	0.517239	0.282484	0.120825	0.998793	0.770855	0.430788	0.281679	0.106898
HEA	i_11_21431	BOPA1_9638_619	1H	59.4	7	0						-1.32686				1.21799				-0.375796										-0.844181	0.246284	1.80082		-2.68844			0.485177				0.606977				0.828968
HEA	i_11_10043	BOPA1_11603_445	1H	60.8	23	0.01	-1.03182	0.0303142	0.0037338	1.11628	0.420968	-0.431757	-2.85063			0.965147	0.064241	-3.11612	-4.12562	-0.369703	-0.442983	1.96558	-1.5069	-2.7455	-0.0947402	-7.3084	-4.5052	-0.449156	2.25818	-1.28506	-2.19496	1.80082	0.753215	-3.01401	0.54211	0.851526	0.801694	0.186132			0.701456	0.974034	0.305629	0.0881335	0.824876	0.771337	0.427575	0.421349	0.152557
HEA	i_11_10516	BOPA1_3675_2615	1H	60.8	1	0				1.11628																									0.541786
HEA	i_12_30477	BOPA2_12_30477	1H	60.8	3	0				1.11628			-3.15998						-4.12562																0.541306			0.122191						0.0875007
HEA	i_SCRI_RS_116661	SCRI_RS_116661	1H	60.8	21	0.005	-1.28787	0.000126469	0.000889101	1.11628	0.406108	-0.431757	-3.33299			2.43188	0.516408	-3.11612	-4.03076	-0.369703	-0.442983	1.96558	-1.5069	-3.27458	-0.0970724	-7.3084	-4.5052		2.25818	-0.844181	-2.19496	1.80082		-2.68844	0.541526	0.863043	0.801413	0.111912			0.299561	0.793344	0.30493	0.111496	0.824627	0.771016	0.426907	0.420678	0.0701231
HEA	i_SCRI_RS_151228	SCRI_RS_151228	1H	60.8	18	0.005	-1.17967	0.0125262	0.000105421	1.11628	1.49073		-4.49143			2.43188	0.516408	-3.11612	-4.03076	-0.122444	-0.341105	1.96558	-2.17979	-3.2104	-0.522332		-4.5052		1.54568	-0.626567	-2.19496	1.80082			0.541605	0.524008		0.0522608			0.299654	0.793383	0.305024	0.111565	0.942806	0.823567	0.426996	0.255336	0.107155
HEA	i_SCRI_RS_151894	SCRI_RS_151894	1H	60.8	3	0				1.11628									-4.03076	-0.369703															0.541701									0.11165	0.824702
HEA	i_SCRI_RS_160500	SCRI_RS_160500	1H	60.8	19	0.01	-1.20357	0.0170705	0.000562127	1.11628	1.54671	-0.431757	-1.15556		2.88921		0.516408	-3.11612	-3.94378		-0.341105	1.96558	-1.5069	-3.27458	-0.522332	-7.3084	-4.5052		2.25818	-0.844181	-2.19496			-2.59607	0.541501	0.530532	0.801401	0.581361		0.16801		0.793331	0.3049	0.12693		0.823522	0.426878	0.420649	0.0701053
HEA	i_SCRI_RS_170810	SCRI_RS_170810	1H	60.8	5	0				1.11628		-0.332827	2.43097								-0.418338	1.96558													0.542124		0.846857	0.337073								0.785925	0.42759
HEA	i_SCRI_RS_180349	SCRI_RS_180349	1H	60.8	23	0				1.11628	0.420968	0.0740899	-3.87927			2.22364	0.331495	-3.11612	-4.12562	-0.122444	-0.442983	1.96558	-2.31348	-3.13673	-0.0947402	-7.3084	-4.5052	-0.449156	2.25818	-1.10073	-2.19496	1.80082	0.753215	-3.01401	0.541756	0.851397	0.96797	0.09372			0.32126	0.870492	0.305205	0.0878549	0.942827	0.771142	0.427169	0.239403	0.1523
HEA	i_SCRI_RS_188820	SCRI_RS_188820	1H	60.8	21	0.015	-1.27635	0.00762069	0.0049352	0.818797	1.24579	-1.48342	-3.42589			2.43188	-0.127453	-3.11612	-5.87063	-0.369703	-0.810338	1.96558	-1.5069	-3.27458	-0.522332	-7.3084	-4.02274		0.548221	-0.844181	-2.19496	2.96941		-1.84068	0.661896	0.660956	0.422839	0.122506			0.2995	0.949785	0.304869	0.0283681	0.824605	0.600286	0.426848	0.42062	0.0700879
HEA	i_SCRI_RS_206795	SCRI_RS_206795	1H	60.8	1	0				1.11628																									0.541786
HEA	i_SCRI_RS_219685	SCRI_RS_219685	1H	60.8	6	0				1.11628			-2.85063					-3.11612											2.25818				0.771744	-3.01401	0.541654			0.185634					0.305083
HEA	i_SCRI_RS_239686	SCRI_RS_239686	1H	60.8	2	0				1.11628			-3.15998																						0.541585			0.122448
HEA	i_SCRI_RS_85391	SCRI_RS_85391	1H	60.8	23	0.01	-1.0396	0.0249696	0.00382071	1.11628	0.420968	-0.431757	-3.15998			2.43188	0.516408	-3.11612	-4.12562	-0.369703	-0.442983	1.96558	-2.17979	-3.27458	-0.0947402	-7.3084	-4.5052	-0.449156	2.25818	-0.844181	-2.19496	1.80082	0.753215	-3.01401	0.541635	0.851353	0.801466	0.122496			0.299691	0.793399	0.305061	0.0877605	0.824674	0.771076	0.427031	0.255372	0.0701989
HEA	i_11_10002	BOPA1_10070_1435	1H	61.5	19	0.005	-1.10762	0.0250791	0.000332715		-0.0915165		-3.25041			0.965147	0.064241		-4.12562	0.215079	-0.442983	1.96558	-1.5069	-2.7455	1.08089	-7.3084	-4.5052	-0.449156	2.25818	-1.28506	-2.19496	1.80082		-3.04235		0.967358		0.14174			0.701156	0.974006		0.0877994	0.897266	0.771103	0.427089	0.420861	0.152125
HEA	i_11_21219	BOPA1_7299_183	1H	61.5	19	0					-0.0915165	-0.444509	-3.77522			2.94388	-2.1814	-3.96555	-4.12562	0.0762273	-0.242328		-1.94954			-6.77311	-4.47066	-0.768802	1.71766	-2.48564	-2.31615	1.54828	0.639515	-3.70975		0.967336	0.810959	0.0951538			0.307014	0.303812	0.18432	0.0875775	0.96416	0.87621		0.311815
HEA	i_12_31464	BOPA2_12_31464	1H	61.5	1	0																												-3.04235
HEA	i_SCRI_RS_120605	SCRI_RS_120605	1H	61.5	15	0						-0.234525	-3.25041			0.965147		-3.11612	-4.12562			1.96558			1.08089	-7.3084	-4.5052	-0.449156		-1.28506	-2.19496	1.80082	0.771744	-3.04235			0.889253	0.141595			0.701053		0.304945	0.0876839			0.426921
HEA	i_11_11367	BOPA1_ABC16273_1_1_48	1H	61.8	16	0						-0.234525	-3.25041			0.926778		-3.11612	-4.12562		-0.580767	1.96558		-2.7455		-7.3084	-4.5052	-0.0377367		-1.28506	-2.19496	1.80082	0.771744	-3.04235			0.889214	0.141455			0.715073		0.304774	0.0875723		0.704092	0.426758		0.151832
HEA	i_12_11062	BOPA2_12_11062	1H	61.8	1	0																											0.771744
HEA	i_SCRI_RS_175487	SCRI_RS_175487	1H	61.8	18	0					-0.0915165	0.23245		-0.760721		0.926778	0.064241	-3.11612		-0.116697		1.96558	-2.17979		0.720299	-7.3084	-4.5052		2.25818	-1.28506	-2.19496	1.80082	0.771744	-3.72957		0.967404	0.90009		0.698696		0.715649	0.974043	0.305797		0.945456		0.427735	0.256096
HEA	i_12_30295	BOPA2_12_30295	1H	62.05	3	0										0.926778		0.305042								-7.3084															0.715285		0.918504
HEA	i_SCRI_RS_133886	SCRI_RS_133886	1H	62.3	23	0					-0.0915165	-0.0773553	-3.25041	-0.39231	2.8557	0.926778	0.584474	-3.11612	-3.68981	-0.0679168	-0.580767	1.82969	-1.5069	-2.7455		-7.3084	-4.5052	0.381606	2.25818	-1.21735	-2.19496	1.80082	0.771744	-3.72957		0.967369	0.964082	0.141866	0.836502	0.172521	0.715354	0.761211	0.305273	0.109597	0.967801	0.704383	0.434332	0.421007	0.152255
HEA	i_12_31099	BOPA2_12_31099	1H	62.8	3	0							-3.25041														-4.08873					1.13972						0.141547
HEA	i_SCRI_RS_157039	SCRI_RS_157039	1H	62.8	24	0					-0.540785	-0.0792842	-3.25041	-0.39231	2.8557	1.50729	-0.428209	0.189815	-3.37921	-0.0679168	-0.531983	1.81638	-1.49159	-2.7361	-0.240848	-7.3084	-4.08873	0.257686	3.25988	-1.21735	-2.19496	1.13972	0.771744	-3.72957		0.80909	0.961842	0.142085	0.83659	0.172757	0.558509	0.829668	0.949395	0.144806	0.967819	0.725973	0.459097	0.424861	0.164556
HEA	i_12_10166	BOPA2_12_10166	1H	65.2	1	0																											0.77593
HEA	i_SCRI_RS_159201	SCRI_RS_159201	1H	66.1	25	0				-0.0927924	-1.69512	-0.390479	-2.85822	-1.24615	4.30489	0.10981	1.0935	2.83738	-3.509	-0.548945	-0.331576	4.23545	-4.5084	-2.48133	-0.0710759	-8.36313	-5.063	0.537414	3.67253	-0.699197	-3.24284	-2.63086	1.00014	-2.78367	0.95991	0.375218	0.810084	0.183266	0.511143	0.0405398	0.964327	0.581506	0.281609	0.156398	0.760792	0.824659	0.138388	0.049498	0.200365
HEA	i_12_20696	BOPA2_12_20696	1H	66.2	2	0																4.23545						0.046233																			0.139998
HEA	i_11_20290	BOPA1_2036_1027	1H	66.3	24	0					-1.38608	-0.55131	-3.09932	-1.28789	3.12795	-0.416696	1.64779	0.154172	-3.37921	-0.317681	-0.531983	4.23545	-5.61677	-3.69951	-2.98473	-5.75334	-4.54637	0.046233	4.18469	-1.86684	-1.64774	-3.16004	0.79432	-3.27543		0.478385	0.746786	0.158164	0.494639	0.108808	0.862226	0.401063	0.958566	0.142168	0.849344	0.724234	0.137755	0.00629523	0.0524581
HEA	i_12_30298	BOPA2_12_30298	1H	66.3	1	0																											0.79432
HEA	i_12_30505	BOPA2_12_30505	1H	66.3	3	0													-3.37921					-3.69951									0.79432											0.144035					0.0535653
HEA	i_SCRI_RS_195238	SCRI_RS_195238	1H	66.3	24	0					-1.38608	-0.944509	-3.75091	-1.28789	3.12795	-0.416696	1.64779	0.354117	-3.37921	-0.140932	-0.531983	4.23545	-5.61677	-3.80998	-2.98473	-5.75334	-4.54637	0.046233	4.18469	-1.86684	-1.64774	-3.16004	0.79432	-2.91834		0.478264	0.572693	0.0880884	0.49452	0.10871	0.862188	0.400933	0.905222	0.142058	0.932377	0.724161	0.137646	0.00628091	0.0512999
HEA	i_12_30742	BOPA2_12_30742	1H	66.9	2	0															-0.531983												0.627836													0.725921
HEA	i_11_20229	BOPA1_1670_369	1H	67.1	25	0				0.94498	-1.79945	-0.747912	-3.75091	-1.70835	3.70432	-0.49372	1.64779	0.305042	-3.37921	-0.742697	-0.531983	5.88909	-5.69363	-4.09893	-2.98473	-5.75334	-4.54637	0.867727	4.18469	-1.86684	-1.86072	-2.65391	0.284758	-3.01327	0.598337	0.357186	0.668728	0.0880109	0.379758	0.0659222	0.829543	0.400818	0.91799	0.141961	0.660827	0.724096	0.102914	0.00747117	0.0489911
HEA	i_11_21057	BOPA1_6142_1544	1H	67.1	24	0				0.543548	-2.66835	-1.03971	-3.03487	-0.288249	4.16157	-0.49372	1.27869	0.624775	0.135348	-0.352989	-0.53159	5.88909	-5.06901	-3.28944	-1.75189	-5.75334	-4.36415	1.8709	3.51964	-1.76942	-1.14669	-3.90793		-3.03974	0.76291	0.199596	0.545102	0.172588	0.885976	0.0403843	0.829904	0.518558	0.836566	0.965053	0.835402	0.724917	0.103656	0.0196065	0.0849722
HEA	i_12_10206	BOPA2_12_10206	1H	67.1	4	0						-0.811397	-3.75091					0.305042	-3.37921																		0.636533	0.089868					0.918465	0.144288
HEA	i_12_30147	BOPA2_12_30147	1H	67.1	3	0				0.94498											-0.531983													-2.99655	0.600662											0.725777
HEA	i_SCRI_RS_1473	SCRI_RS_1473	1H	67.1	24	0				0.94498	-2.89078	-0.48742	-3.75091	0.156427	3.70432	-0.49372	1.64779	0.305042	-0.418602	-0.382296	-0.531983	5.88909	-5.69363	-3.70636	-1.73546	-5.75334	-4.11646	1.77611	3.87698	-1.76942	-1.42433	-3.90128		-2.93948	0.59858	0.16216	0.775493	0.0882215	0.939849	0.0661015	0.829654	0.40113	0.918044	0.883344	0.822221	0.724272	0.103142	0.00751065	0.0520574
HEA	i_SCRI_RS_153727	SCRI_RS_153727	1H	67.1	13	0				0.94498	-2.89078	-0.696783	-3.69855	-0.517962				0.411732			-0.531983	5.88909		-3.85599					3.87698	-1.76942	-1.42433			-2.99655	0.599808	0.163573	0.691381	0.0974217	0.797753				0.890036			0.72516	0.104302		0.0471745
HEA	i_SCRI_RS_169123	SCRI_RS_169123	1H	67.1	3	0				0.94498											-0.531983					-5.75334									0.60064											0.725761
HEA	i_SCRI_RS_183588	SCRI_RS_183588	1H	67.1	24	0				0.989939	-2.89078	-0.954663	-3.69855	0.156427	3.70432	-0.49372	1.64779	0.411732	-0.119292	-0.561206	-0.531983	5.88909	-5.91283	-3.83866	-1.35109	-5.75334	-4.11646	-0.283254	3.87698	-4.62752	-1.13236	-3.90128		-2.93948	0.58718	0.161603	0.580433	0.095859	0.939769	0.065742	0.829431	0.400504	0.889521	0.967141	0.742415	0.72392	0.102684	0.00408255	0.0446829
HEA	i_SCRI_RS_196439	SCRI_RS_196439	1H	67.1	14	0				0.94498	-2.89078	-0.811397		0.156427			1.64779			-0.382296	-0.531983	5.88909	-5.69363	-3.70636			-4.11646			-1.76942	-1.42433			-2.93948	0.599558	0.163284	0.635693		0.94001			0.40239			0.822689	0.724979	0.104064	0.00767123	0.0526865
HEA	i_SCRI_RS_823	SCRI_RS_823	1H	67.1	5	0				0.989939		-0.886088								-0.561206						-5.75334								-2.93948	0.589712		0.605928								0.744097
HEA	i_11_10686	BOPA1_4665_882	1H	67.9	22	0					-1.79945	-0.631034		-0.714649	4.35996	-0.49372	1.64779	0.305042	-0.418602	-0.480069		5.88909	-4.81262	-4.19387	-2.12062	-5.69706	-4.11646	1.62731	4.18469	-1.5684	-1.42433	-3.17666	0.0892829	-2.99655		0.358202	0.724551		0.743261	0.0376996	0.829898	0.401813	0.918162	0.883512	0.783395		0.103642	0.0304465	0.0453826
HEA	i_SCRI_RS_151244	SCRI_RS_151244	1H	70.3	4	0				0.989939	-2.89078			0.156427				0.305042																	0.590003	0.164785			0.940223				0.918552
HEA	i_SCRI_RS_188360	SCRI_RS_188360	1H	70.3	22	0				0.989939	-2.89078	-1.2173		-0.266591	3.20897	-1.19148	2.35624	0.305042	-0.215952	-0.117036	-0.708433	5.88909	-5.91283	-3.86448	-1.35109	-5.75334	-4.11646	-0.433306		-4.62752	-1.13236	-3.90128		-2.93948	0.587769	0.162264	0.451669		0.901902	0.100088	0.586361	0.243164	0.918064	0.911918	0.947281	0.640642	0.103227	0.00414117	0.0561522
HEA	i_SCRI_RS_138527	SCRI_RS_138527	1H	70.4	5	0				0.989939									-0.215952			5.88909								-4.62752	-1.13236				0.589423									0.912307			0.104759
HEA	i_SCRI_RS_160234	SCRI_RS_160234	1H	70.5	24	0				0.989939	-2.89078	-2.45423	-4.06309	0.156427	3.20897	-2.34531	0.759643	0.154172	-0.215952	-0.830564	-1.97425	5.88909	-5.91283	-3.70636	-2.37255	-5.75334	-4.11646	-0.434003	3.99877	-4.62752	-0.666198	-3.90128		-2.93948	0.586535	0.160881	0.117816	0.0462576	0.939665	0.0989712	0.364653	0.737091	0.958446	0.911628	0.626097	0.223526	0.102093	0.00401918	0.051344
HEA	i_11_21126	BOPA1_6655_978	1H	70.9	1	0.005	5.27552	0.000190004	0.000256716	0.989939																									0.589862
HEA	i_11_10006	BOPA1_1016_376	1H	71	16	0				0.865185			-4.06309	-0.266591	3.20515	-1.19148	2.97849		-1.02611			5.74369	-4.99934	-3.30921	-0.882555	-5.87174	-4.32353	-0.551842				-3.60948	-0.0157741		0.642982			0.047188	0.901995	0.101539	0.586714	0.155009		0.61037			0.112742	0.0124564	0.0920607
HEA	i_SCRI_RS_4893	SCRI_RS_4893	1H	71.1	2	0				1.08241									-1.02611																0.555702									0.612123
HEA	i_11_10279	BOPA1_233_1327	1H	71.2	20	0					-2.45964		-4.06309	-0.288249	3.20897		1.72816	0.305042	-1.02611	-0.286835	1.24527	5.88909	-5.91082	-3.36291	-0.348046	-8.35267		0.0999516	1.95999	-3.46684	-1.47953		0.0355458	-2.93948		0.235524		0.0471502	0.885923	0.100349		0.3574	0.918127	0.610308	0.870831	0.423924	0.103493	0.00772806	0.078103
HEA	i_11_10890	BOPA1_713_972	1H	71.2	25	0				1.08241	-2.45964	-3.3537	-4.06309	-0.288249	3.20897	0.292446	1.72816	0.684433	-1.02611	-0.24468	1.24527	5.88909	-5.91082	-3.1619	0.132321	-8.35267	-3.9467	0.0999516	2.22384	-3.46684	-1.47953	-4.17309	0.0562125	-2.93948	0.552912	0.234611	0.0286642	0.0467217	0.885701	0.0996883	0.885528	0.356462	0.774681	0.609611	0.890105	0.42302	0.102821	0.00760995	0.105987
HEA	i_SCRI_RS_181239	SCRI_RS_181239	1H	71.2	25	0				0.865185	-2.45964	-2.91055	-4.73258	-0.714649	3.76572	-1.19148	3.08871	0.305042	-1.02611	-0.157226	0.506509	5.88909	-4.55581	-3.79501	-1.18428	-5.75334	-4.11646	0.0999516	3.99877	-4.30674	-1.13236	-4.17309	-0.0157741	-2.93948	0.64214	0.234421	0.0912419	0.0282853	0.742569	0.0618917	0.585767	0.137081	0.917934	0.609465	0.930545	0.743224	0.102682	0.0329424	0.069876
HEA	i_SCRI_RS_21080	SCRI_RS_21080	1H	71.2	12	0				1.08241	-2.45964		-4.06309		3.20897	0.292446			-1.02611			5.88909	-5.91082		-0.309778		-3.9467					-4.17309	0.0355458		0.553835	0.235699		0.0472323		0.100476	0.885792			0.610442			0.103621	0.00775059
HEA	i_SCRI_RS_219726	SCRI_RS_219726	1H	71.2	25	0				1.08241	-2.45964	-3.3537	-4.06309	-0.288249	3.20897	0.21877	1.72816	0.305042	-1.02611	-0.131992	1.24527	5.88909	-5.91082	-3.1619	0.132321	-8.35267	-3.9467	0.0999516	2.22384	-3.46684	-1.47953	-4.17309	0.0355458	-2.93948	0.552926	0.234627	0.0286697	0.0467292	0.885705	0.0997	0.913957	0.356479	0.91797	0.609623	0.940402	0.423036	0.102833	0.00761203	0.105999
HEA	i_SCRI_RS_156208	SCRI_RS_156208	1H	72.4	2	0					-2.45964												-6.45211													0.2364												0.00422008
HEA	i_11_20121	BOPA1_12492_541	1H	72.5	1	0													-1.02611																									0.612039
HEA	i_11_20990	BOPA1_5772_1176	1H	72.6	18	0					-2.45964	-3.3537	-3.63969	-0.288249	3.20897		1.72816	0.684433	-1.02611	-0.358155	1.457	5.88909	-5.91082		1.20042	-8.35267	-3.9467	0.0999516	2.52371			-4.17309				0.234881	0.0287557	0.0910862	0.885767	0.0998835		0.35674	0.774808	0.609818	0.842262	0.35229	0.10302	0.00764452
HEA	i_11_20657	BOPA1_4005_530	1H	74.2	6	0.02	-1.80396	0.01352	0.00460179			-3.85063	-4.07287		3.76572				-1.02611	0.0632464														-2.93948			0.0193132	0.0528515		0.0628459				0.610771	0.972133
HEA	i_SCRI_RS_181353	SCRI_RS_181353	1H	76.8	7	0							-3.01556											-2.46531			-3.19158	0.463303	2.30675			-4.09761	0.142684					0.154962											0.166094
HEA	i_12_11078	BOPA2_12_11078	1H	80.2	20	0.025	-1.04966	0.0219109	0.00622297		-2.45964	-3.54658	-4.06309	-1.84375		4.07256		-1.06275	-1.02611	-0.289343	1.36396		-5.71546	-1.96351		-9.03041	-3.9467	0.659858	2.77877	-3.97716	-1.26897	-4.02197	-0.390458	-2.92545		0.233603	0.0191278	0.0462498	0.326021		0.0476615		0.601328	0.608839	0.867225	0.384951		0.0074483	0.270159
HEA	i_12_11463	BOPA2_12_11463	1H	80.2	2	0												0.123458					-6.69062																				0.950377					0.00276634
HEA	i_12_31229	BOPA2_12_31229	1H	80.2	11	0.28	-1.5693	0.00837232	0.00845805		-2.78483	-3.45616						0.123458	-0.632316	-1.32385	0.92214		-6.93734		-0.170822	-14.1077						-4.28792		-1.91407		0.208473	0.0203774						0.950182	0.767913	0.461836	0.5658		0.00278326
HEA	i_SCRI_RS_125339	SCRI_RS_125339	1H	80.2	24	0.02	-1.04675	0.0265201	0.00245806		-2.78483	-3.45616	-2.79396	-2.14002	3.27102	6.3079	-0.36777	0.123458	-0.632316	-1.32385	1.12686	5.88909	-6.93734	-2.68623	-0.170822	-14.1077	-5.48363	0.378666	2.04347	-3.44575	4.48136	-4.28792	-0.104589	-1.91407		0.205416	0.0195457	0.168457	0.264735	0.114934	0.00252746	0.83739	0.949846	0.766389	0.458814	0.484153	0.100563	0.00260539	0.181837
HEA	i_12_11144	BOPA2_12_11144	1H	80.95	1	0																		-2.68623																									0.187489
HEA	i_SCRI_RS_9158	SCRI_RS_9158	1H	81	12	0						-3.60604	-3.56717			6.3079		0.123458	-0.632316		1.12686				-0.170822		-0.660787		2.04347	-3.44575	4.48136		-0.220008				0.014839	0.0809988			0.00271956		0.950217	0.76807		0.487396
HEA	i_11_20434	BOPA1_2881_935	1H	81.7	24	0.015	-1.57987	0.00699568	0.00309474		-2.73256	-3.30341	-3.9713	-2.70274	-3.81408	6.3079	0.61876	-0.0563814	-0.308442	-1.32385	1.58896	5.88909	-6.64642	-2.68623	-0.51683	-14.1077	-0.146126	-0.00991205	2.04347	-3.44575	4.85273	-3.86276	-0.337804	-2.23502		0.212456	0.02506	0.0515368	0.147213	0.0954582	0.00252164	0.750657	0.976438	0.884742	0.45871	0.321192	0.100484	0.00280618	0.181736
HEA	i_11_10471	BOPA1_34_472	1H	81.7	22	0.005	-1.11433	0.0193484	0.00491729		-2.73256	-3.48485	-3.56717	-2.16329	-3.81408	6.3079	1.01115	0.123458		-1.32385	1.54776	5.88909	-6.69062	-2.7683	-0.134453	-14.1077	-0.146126	-0.00991205	2.04347	-3.44575	4.85273	-3.86276		-2.23502		0.212235	0.0191424	0.078547	0.258391	0.0952977	0.00250946	0.594515	0.94981		0.458492	0.327453	0.100319	0.00247307	0.169469
HEA	i_12_20323	BOPA2_12_20323	1H	81.95	1	0																		-1.61173																									0.427842
HEA	i_12_31160	BOPA2_12_31160	1H	82.5	21	0.02	-1.60561	0.00286139	0.0102629		-2.73256	-3.30341	-3.85673	-3.43828	-3.81408	6.24385	0.61876	-0.0563814	0.364587	-1.17722			-7.23564	-2.73452	-0.51683	-14.1077	-0.322819	0.0989312		-3.44575	4.85273	-3.86276	-0.27199	-1.36963		0.212739	0.0251498	0.0549186	0.0654266	0.0956632	0.00392555	0.750806	0.976453	0.859477	0.502253			0.00182388	0.188257
HEA	i_11_10830	BOPA1_6250_1056	1H	82.6	24	0.015	-1.6585	0.00817893	0.00227713		-2.73148	-3.90589	-2.89721	-2.92084	-3.81408	6.24385	0.61876	-0.0563814	0.818279	-1.36415	1.98387	5.88909	-6.74443	-2.73452	-0.51683	-14.3266	-0.294638	0.556194	2.42266	-4.2254	4.84307	-3.86276	-0.321962	-1.4618		0.215736	0.0125316	0.168156	0.117954	0.0957621	0.00393634	0.750878	0.97646	0.692617	0.439028	0.220241	0.100796	0.00611773	0.188389
HEA	i_SCRI_RS_201866	SCRI_RS_201866	1H	82.6	9	0.005	1.68106	0.00282308	0.000192115			-4.48287				6.7042		-0.233881		-1.31268	2.44329			-1.61173			-0.322819		1.29895				-0.104617				0.00244058				0.00313678		0.900945		0.466438	0.138318			0.425664
HEA	i_SCRI_RS_154140	SCRI_RS_154140	1H	83	10	0.005	-1.45339	0.0223528	0.00220126			-3.2439		-2.44966			0.323277		-0.353794	-1.17722		5.88909				-14.1077		0.0989312					-0.294558	-1.21166			0.0328314		0.195053			0.872244		0.869897	0.506747		0.104312
HEA	i_SCRI_RS_114255	SCRI_RS_114255	1H	83.1	2	0														-1.31268				-1.61173																					0.468611				0.427921
HEA	i_SCRI_RS_6824	SCRI_RS_6824	1H	83.1	3	0											0.829178			-1.31268				-1.61173																		0.674889			0.468742				0.428057
HEA	i_SCRI_RS_135092	SCRI_RS_135092	1H	83.6	24	0					-2.80511	-4.61987	-3.35728	-2.09526	-3.81408	6.12454	0.644265	0.53884	-0.27856	-1.62167	2.03514	5.88909	-4.51511	-2.73452	1.28374	-14.2535	-0.352271	0.268129	1.77126	-2.2084	4.87067	-3.99887	-0.468704	-1.03887		0.192896	0.00714531	0.157954	0.268405	0.096796	0.00497261	0.74269	0.780611	0.89907	0.364796	0.227624	0.101857	0.133737	0.189763
HEA	i_SCRI_RS_182326	SCRI_RS_182326	1H	83.6	13	0					-3.1247			-3.33831	-6.33844	6.04758	0.677421		0.09398		2.44329	8.40727		-2.08272	4.55979		-0.322819	-0.145812				-3.64477				0.142562			0.0760126	0.00962279	0.00814042	0.731961		0.965417		0.137284	0.054776		0.309037
HEA	i_11_20792	BOPA1_4691_721	1H	83.7	4	0										6.7042			0.146527								-0.322819		1.29895												0.00321883			0.946176
HEA	i_SCRI_RS_139690	SCRI_RS_139690	1H	83.7	2	0																		-1.61173								-3.64477																	0.427395
HEA	i_SCRI_RS_157246	SCRI_RS_157246	1H	83.7	18	0					-3.1247	-3.34163			-6.60684	6.24385	0.61876	-0.233881		-1.31268		5.88909		-2.73452	1.55947	-14.1077		0.178304	1.29895	-2.26015	4.85273	-3.64477	-0.294558	-1.21166		0.141365	0.0260872			0.00661582	0.00401763	0.751419	0.900388		0.463923		0.101562		0.189383
HEA	i_SCRI_RS_168562	SCRI_RS_168562	1H	83.7	17	0					-3.1247	-4.48287		-3.4323	-6.64029	6.7042	0.829178	-0.233881	0.146527		2.29127	8.40727	-7.4188	-1.61173	2.81497		-0.322819	-0.145812				-3.64477	-0.127227			0.140465	0.00225404		0.0596695	0.00570013	0.00290764	0.670859	0.900163	0.945603		0.155248	0.0535098	0.00274223	0.422003
HEA	i_SCRI_RS_236576	SCRI_RS_236576	1H	83.7	23	0					-3.1247	-3.34163	-4.00622	-2.68169	-6.60684	6.24385	0.61876	-0.233881	0.146527	-1.31268	1.98387	5.88909	-7.4188		1.6056	-14.3012	-0.322819	0.178304	1.27405	-2.26015	4.85273	-3.64477	-0.294558	-1.25854		0.139945	0.0255577	0.0508031	0.151308	0.00642458	0.00388882	0.750558	0.900033	0.945531	0.462323	0.219628	0.100344	0.00270732
HEA	i_SCRI_RS_133132	SCRI_RS_133132	1H	84.65	1	0																												-1.21166
HEA	i_SCRI_RS_144315	SCRI_RS_144315	1H	85.8	17	0						-5.47262	-3.84903	-3.4323	-4.41551		0.829178	0.069125			2.44329	8.40727	-6.72212	-0.550216	2.10696		-0.322819	-0.283302	1.29895	-2.42907	4.96925			-1.21166			0.000851135	0.0560854	0.0603095	0.0524577		0.671634	0.971995			0.136199	0.0541091	0.00625094	0.819662
HEA	i_SCRI_RS_176644	SCRI_RS_176644	1H	85.9	1	0.02	-5.10694	0.0223904	0.00114971															-0.550216																									0.821482
HEA	i_SCRI_RS_197910	SCRI_RS_197910	1H	85.9	2	0								-3.4323									-6.72212																0.0620679									0.00661038
HEA	i_12_10535	BOPA2_12_10535	1H	86	3	0						-5.47262							0.146527		2.44329																0.000917351							0.94608		0.138684
HEA	i_SCRI_RS_166168	SCRI_RS_166168	1H	86	22	0				4.31223	-3.1247	-5.47262	-4.01165	-3.4323	-4.41551	6.7042	1.20906	0.069125	0.146527	-1.31268	2.44329		-6.72212	-0.550216			-0.322819	-0.414457	1.29895	-2.42907	4.96925	-2.69707	-0.127227	-1.21166	0.0173653	0.139958	0.000813451	0.0507642	0.0593445	0.0515712	0.00287195	0.545054	0.971889	0.945533	0.462338	0.134722		0.00605766	0.81899
HEA	i_SCRI_RS_177788	SCRI_RS_177788	1H	86	4	0.01	2.77606	0.0223251	0.00176787	4.31223	-3.1247					6.7042																	-0.127227		0.0184286	0.143666					0.00314072
HEA	i_SCRI_RS_231869	SCRI_RS_231869	1H	86	16	0				4.41224	-2.97188	-5.59519		-2.86749	-5.01286	6.63662		-0.551772		-1.76242	2.44329	8.42971	-5.6974	-0.554956			-0.633208					-1.83484	-0.318269	-1.42129	0.0170808	0.164016	0.00106737		0.123169	0.0289455	0.00363865		0.786709		0.326442	0.135771	0.0532936	0.0300885	0.819198
HEA	i_SCRI_RS_236623	SCRI_RS_236623	1H	86	20	0					-3.1247	-5.47262	-3.84903	-3.4323	-4.41551	6.7042	1.20906	0.069125		-1.31268	2.44329		-6.72212	-0.550216			-0.322819	-0.414457	1.29895	-2.42907	4.96925	-2.69707	-0.127227	-1.21166		0.140506	0.000827061	0.0554984	0.0596963	0.0518943	0.00291066	0.54561	0.971927		0.462957	0.135261		0.00612778	0.819236
HEA	i_SCRI_RS_121048	SCRI_RS_121048	1H	86.5	5	0					-3.50168			-3.4323									-6.896	0.652148				-0.414457								0.115923			0.0620595									0.00494264	0.801342
HEA	i_SCRI_RS_170389	SCRI_RS_170389	1H	86.5	12	0					-3.4938			-3.4323				0.069125				8.40727	-6.896	0.652148	4.35124			-0.414457	1.29895	-2.62362	4.96925		-0.104617			0.113721			0.0614159				0.972115				0.0551459	0.00483715	0.80086
HEA	i_SCRI_RS_195200	SCRI_RS_195200	1H	86.5	1	0.02	-5.70129	0.0128355	0.000472413															0.652148																									0.802029
HEA	i_11_20475	BOPA1_3087_1763	1H	86.8	8	0							-3.84903			7.24346				-1.31268		4.60195		0.652148								-2.68347	-0.127227	-1.15722				0.0575642			0.00133885				0.466698		0.145889		0.801188
HEA	i_11_21446	BOPA1_9757_582	1H	86.8	23	0					-3.4938	-5.35739	-3.84903	-3.75283	-3.68276	7.24346	2.90526	1.14277	0.146527	-1.31268	2.39316	4.32433	-6.896	0.652148	4.35124		-0.590836	-0.414457	1.49019	-2.62362	4.96925	-2.68347	-0.104617	-1.21166		0.110773	0.00128644	0.0551272	0.0398012	0.0905422	0.00119835	0.171775	0.585663	0.945525	0.462274	0.144653	0.16851	0.00449945	0.799251
HEA	i_12_30546	BOPA2_12_30546	1H	86.8	1	0.02	-5.70129	0.0128355	0.000472413															0.652148																									0.802029
HEA	i_SCRI_RS_17486	SCRI_RS_17486	1H	86.8	10	0					-3.4938		-3.84903			7.25044	2.90526			-1.31268		4.60195		0.652148								-2.68347	-0.104617	-1.15722		0.114154		0.0574428			0.00225405	0.175825			0.466481		0.145693		0.801093
HEA	i_SCRI_RS_209524	SCRI_RS_209524	1H	86.8	12	0					-3.4938		-3.84903			7.24346	2.90526	1.14277		-1.31268		4.60195		0.652148			-0.590836					-2.68347	-0.104617	-1.15722		0.114244		0.0575053			0.00133539	0.175933	0.589276		0.466592		0.145794		0.801142
HEA	i_SCRI_RS_179987	SCRI_RS_179987	1H	86.9	1	0																										-2.68347
HEA	i_11_10433	BOPA1_3201_603	1H	87	22	0					-3.4938	-5.35739	-4.05279	-3.4323		8.12939	5.40482	1.14277	0.146527	-1.31268	2.44329	4.60195	-6.896	0.652148	3.91462		-0.590836	-0.414457	1.49019	-2.62362	4.96925	-2.68347	-0.104617	-1.83788		0.110617	0.00128013	0.0521204	0.059197		0.00110549	0.026859	0.585499	0.945502	0.462078	0.134496	0.141748	0.00448191	0.799165
HEA	i_SCRI_RS_189168	SCRI_RS_189168	1H	87.5	22	0					-3.4938	-5.26034	-5.0265	-3.4323	-4.45955	7.24346	3.05135	1.14277	-0.867261	-1.31268	1.9334	2.55909	-6.896		3.91462		-0.590836	-0.456575	1.87488	-2.62362	5.21289	-3.0531	-0.104617	-1.83788		0.110328	0.00126735	0.0211371	0.0589915	0.0389295	0.00118149	0.126555	0.585195	0.685546	0.461715	0.246445	0.36522	0.00444968
HEA	i_11_21373	BOPA1_8867_459	1H	88.2	23	0					-3.31312	-5.07346	-5.0265	-3.78297	-4.45955	7.24346	2.84437	2.56839	-1.32498	-1.31268	-0.678724	2.55909	-6.896	0.600791	3.91462		-0.590836	-0.456575	2.04286	-2.62362	5.21289	-3.03124	-0.693423	-1.75536		0.117129	0.0015584	0.0211457	0.033504	0.0389426	0.0011824	0.13396	0.238862	0.521875	0.461745	0.673884	0.365252	0.00445236	0.772832
HEA	i_12_20632	BOPA2_12_20632	1H	88.55	1	0													-1.32498																									0.528214
HEA	i_SCRI_RS_197263	SCRI_RS_197263	1H	88.9	22	0					-3.50168		-5.25201	-3.78297	-2.3972	7.60224	2.68088	2.43307	-1.32498	-1.31268	-0.460635	4.60195	-6.896	1.20727	3.96638		-0.590836	-0.456575	2.01833	-1.9585	2.61749	-3.03124	-1.05837	-1.62626		0.113607		0.0136245	0.0344832	0.249557	0.000804851	0.157849	0.264765	0.524155	0.464199	0.774968	0.143641	0.00467408	0.579808
HEA	i_12_31163	BOPA2_12_31163	1H	89	9	0					-3.4938					6.70758		2.43307		-1.31268		4.60195			2.72203			-0.456575				-3.03124	-1.05837			0.114593					0.00468178		0.267789		0.467022		0.146182
HEA	i_SCRI_RS_213675	SCRI_RS_213675	1H	90.2	22	0				4.81116	-3.4938	-5.56808	-5.25201	-3.32784	-2.3972	6.03769	1.43193	2.43307		-1.307	-0.245029	4.60195	-6.896		3.44297		-0.590836	-0.456575	0.615158	-1.9585	3.27019	-2.8564	-1.05837	-1.62626	0.012955	0.111071	0.00044058	0.0133023	0.0676915	0.247915	0.0142008	0.487866	0.263108		0.491042	0.877362	0.142255	0.00453283
HEA	i_11_10396	BOPA1_2935_1634	1H	90.3	22	0.005	1.57566	3.70628e-05	0.000688304	4.81116	-3.31312		-5.25201	-3.32784	-2.3972	6.03769	1.43193		-0.577911	-1.307	-0.245029	4.60195	-6.896	0.741034	3.44297		-1.55321	-0.456575	0.615158	-1.9585	3.27019	-2.8564	-1.05837	-1.62626	0.0133949	0.119641		0.0137508	0.0690199	0.250193	0.0146714	0.489958		0.798934	0.493126	0.877947	0.144179	0.00472969	0.73291
HEA	i_12_31192	BOPA2_12_31192	1H	90.4	14	0					-3.4938	-5.63191	-5.25201	-3.32784			1.43193			-1.307		4.60195	-6.896		3.44297		-1.55321	-0.456575				-2.8564	-1.05837	-1.62626		0.112326	0.000390709	0.0136275	0.0686573			0.489392			0.492561		0.143656	0.00467531
HEA	i_11_11277	BOPA1_ABC11290_sfp44_06	1H	92.1	14	0							-5.25201			6.03769	1.08789	2.43307	-0.577911	-0.825497		4.60195		0.741034	3.44297		-1.00856		0.615158	-1.9585	2.75874		-1.05837					0.0143183			0.0152665	0.590601	0.268244	0.800099	0.643681		0.146565		0.73443
HEA	i_SCRI_RS_194371	SCRI_RS_194371	1H	92.2	15	0					-3.4938	-5.56808		-3.05282	-2.46664		1.08789	2.43307	-0.577911			4.60195		0.741034	3.44297		-1.00856		0.615158	-1.9585	2.75874	-2.25216				0.114069	0.000491321		0.104414	0.258096		0.589709	0.267096	0.799629			0.145599		0.733816
HEA	i_12_31319	BOPA2_12_31319	1H	92.4	13	0					-3.4938	-5.6649		-3.05282	-2.46664			2.43307		-0.148945	0.733092				3.60156		-1.00856		0.615158	-1.9585	2.75874			-1.89182		0.11411	0.000400425		0.104453	0.25815			0.26715		0.932455	0.644161
HEA	i_SCRI_RS_199689	SCRI_RS_199689	1H	92.5	21	0					-3.63662	-5.28727	-4.83555	-2.42894	-2.46664	4.64943	0.840583	2.53973	-0.577911	-0.148945	1.19776	4.60195		0.741034	3.18306		-1.6075		-0.44443	-1.66332	2.55383	-2.25216	-1.05837	-1.75672		0.103998	0.000962859	0.023418	0.199047	0.257894	0.0701416	0.678002	0.249744	0.799546	0.932419	0.44356	0.145428		0.733707
HEA	i_SCRI_RS_130139	SCRI_RS_130139	1H	93.1	21	0					-3.4938	-5.13116	-0.464833	-2.09077	-2.46664	6.32514	1.08789	2.43307		-0.148945	0.788626	4.63866	-5.35207		3.44297	-5.22806	-1.00856	-0.466537	0.886568	-1.9585	2.75874	-2.40475		-1.95474		0.113491	0.00108207	0.853124	0.25542	0.257334	0.0100888	0.589113	0.266331		0.932339	0.619367	0.142067	0.0396484
HEA	i_SCRI_RS_142282	SCRI_RS_142282	1H	93.1	15	0					-3.4938			-2.09077	-2.46664		1.08789			-0.148945		4.60195	-5.35207		3.44297	-5.22806	-1.00856	-0.466537	0.886568	-1.9585	2.75874		-1.32101			0.11546			0.258005	0.259923		0.591135			0.932705		0.147146	0.0407311
HEA	i_SCRI_RS_145026	SCRI_RS_145026	1H	93.1	22	0					-3.4938	-5.13116	-0.464833	-2.09316	-2.46664	6.32514	1.08789	2.29266	-0.577911	-0.148945	0.788626	4.60195	-5.35207		3.44297	-5.22806	-1.00856	-0.544928	0.886568	-1.9585	2.75874	-2.40475		-1.95474		0.113633	0.00108698	0.853181	0.253774	0.257521	0.0101182	0.589259	0.296106	0.799391	0.932366	0.619504	0.145112	0.039726
HEA	i_11_10522	BOPA1_3702_982	1H	93.7	18	0					-3.37078	-3.16441	-0.0295032	-2.1717	-2.00281	4.74707	1.24414		-0.577911	0.367723	0.788626		-4.9391	1.32617		-5.22806	-0.0561456	-0.385116				-2.40475	-1.32101	-1.95474		0.115797	0.0355533	0.991243	0.250801	0.339942	0.0436818	0.53998		0.800264	0.837265	0.621061		0.0465706	0.559618
HEA	i_11_20754	BOPA1_4499_1364	1H	94.2	22	0					-3.37078	-3.16441	-0.0295032	-2.1734	-2.00281		1.08789	2.65404	-0.577911	0.318229	0.788626	4.60195	-5.04179	1.32617	1.54406	-3.22145	-0.0561456	-0.385116		-2.44245	4.60949	-2.40475	-1.32101	-1.95474		0.115703	0.0355056	0.991241	0.248872	0.339816		0.590817	0.245636	0.800213	0.858551	0.62097	0.146801	0.0511845	0.559515
HEA	i_SCRI_RS_78578	SCRI_RS_78578	1H	94.4	4	0									-2.00281		1.08789	2.65404																-2.16582						0.34071		0.591505	0.246511
HEA	i_11_20169	BOPA1_14371_423	1H	94.6	24	0					-3.37078	-3.16441	-0.0295032	-2.1734	-2.00281	3.09488	1.08789	2.65404	1.52735	0.318229	0.788626	4.60195	-4.8188	1.32617	1.54406	-3.22145	-0.0213358	-0.544928	1.15269	-2.23773	4.60949	-2.11723	-1.32101	-1.95474		0.115775	0.035542	0.991242	0.248965	0.339911	0.183883	0.59089	0.245729	0.486453	0.858579	0.621038	0.14688	0.0652058	0.559593
HEA	i_SCRI_RS_188909	SCRI_RS_188909	1H	94.9	10	0.005	1.83486	0.00276056	5.20467e-05			-3.16441		-2.1734		2.95712	1.28109	2.65404		0.318229	1.20607	4.60195		1.32617										-1.75314			0.0356467		0.249237		0.257296	0.540881	0.246001		0.858659	0.445562	0.147112		0.559819
HEA	i_SCRI_RS_235968	SCRI_RS_235968	1H	95.2	3	0														0.0584886									1.15269					-1.75314											0.974319
HEA	i_SCRI_RS_136856	SCRI_RS_136856	1H	95.6	5	0															1.18965		-6.34285					-0.385116		-2.88833	4.57824															0.447812		0.0222812
HEA	i_SCRI_RS_235724	SCRI_RS_235724	1H	95.8	1	0														0.0584886																									0.974311
HEA	i_11_10357	BOPA1_2711_234	1H	95.9	23	0					-2.79757		-0.0295032	-2.32122	-2.00281	3.45071	1.03394	2.84259	-0.13651	0.113543	0.689557	3.64127	-8.71888	1.66141	2.2574	-3.53945	2.29142	-0.466537	1.59917	-2.69498	4.84389	-2.37882	-1.32101	-1.12842		0.191215		0.991232	0.198453	0.339355	0.114749	0.611494	0.220668	0.94825	0.950152	0.656951	0.167718	0.00488845	0.471773
HEA	i_12_11173	BOPA2_12_11173	1H	95.9	2	0																								-2.88833	4.84389
HEA	i_12_20187	BOPA2_12_20187	1H	97.5	1	0																											-1.78226
HEA	i_11_10111	BOPA1_1497_628	1H	97.9	15	0						-2.79231	-0.265685	-1.88255			1.25151			0.144288	0.433469	3.97866	-2.64805		3.52809		2.58645	-0.306597		-3.74375	4.5056	-1.44779	0.58381				0.0604627	0.911227	0.318832			0.536367			0.93639	0.781704	0.107564	0.25244
HEA	i_11_20267	BOPA1_1923_265	1H	97.9	18	0					-3.75776	-2.79231	-1.44787	-1.52585	-1.06823	3.9226	1.33341			0.158459	0.436902				3.44659	-4.06627	2.3363	-0.477192	4.17665	-2.12454	3.83624	-1.41373	1.25119			0.0948582	0.0603088	0.528248	0.421613	0.585982	0.066779	0.511482			0.9288	0.779894
HEA	i_11_20909	BOPA1_5284_227	1H	97.9	3	0															0.433469												0.58381	-0.480132												0.782221
HEA	i_12_20613	BOPA2_12_20613	1H	97.9	6	0											1.25151			0.144288		3.97866							5.09334	-2.78306	4.5056											0.536315			0.936382		0.107518
HEA	i_12_21020	BOPA2_12_21020	1H	97.9	3	0																3.64127			3.56822			-0.306597																			0.168731
HEA	i_SCRI_RS_236160	SCRI_RS_236160	1H	97.9	1	0											1.25151																									0.537038
HEA	i_SCRI_RS_162	SCRI_RS_162	1H	99	1	0																	-2.64805																									0.253062
HEA	i_11_20625	BOPA1_3786_2204	1H	100.1	19	0					-1.45396		-0.331837	-1.51168	-1.5528	1.63485	1.13341	2.1378		0.809204		2.98727	-0.374977		1.09437	-3.80774	1.74848	0.429812	3.82312	-2.97506	5.36401	-1.55375		-0.397438		0.496808		0.894812	0.437189	0.402728	0.470175	0.575837	0.329763		0.666625		0.259031	0.878971
HEA	i_11_20780	BOPA1_4625_1413	1H	100.1	24	0					-3.46032	-2.67298	-0.331837	-1.59616	-1.12477	1.68233	1.13341	2.30777	-0.0752945	-0.51352	-2.26725	2.98727	-2.64805	0.827825	2.24893	-3.80774	1.74848	-0.306597	3.72499	-2.78306	5.36401	-1.48904	0.58381	-0.397438		0.118961	0.0787922	0.894695	0.410342	0.565021	0.478545	0.575409	0.341087	0.973909	0.78917	0.149029	0.258497	0.252666	0.692743
HEA	i_11_20921	BOPA1_5336_400	1H	100.1	23	0					-2.26767	-2.67298	-0.331837	-1.59616	-1.38617	1.63485	1.13341	2.30777	-0.0752945	-0.51352	-2.56454	2.98727	-2.64805	0.827825	0.745945	-3.80774	1.74848	0.0394351	3.89876	-2.78306	5.36401	-1.55375		-0.397438		0.274218	0.078803	0.894698	0.410359	0.465839	0.469693	0.575422	0.341105	0.97391	0.789178	0.106845	0.258514	0.252683	0.692754
HEA	i_12_30191	BOPA2_12_30191	1H	100.1	20	0					-3.46032	-2.67298		-1.59616	-1.12477		1.13341	2.30777	-0.193225	-0.271237	0.603507	2.98727	-2.64805	0.827825	2.24893	-3.80774	2.58645	-0.392477	5.09334			-1.48904	0.58381	-0.397438		0.119797	0.0794705		0.411402	0.565902		0.576273	0.342181	0.930467	0.885315	0.698207	0.259575	0.25374	0.693403
HEA	i_12_31181	BOPA2_12_31181	1H	100.1	2	0															-2.26725													-0.397438												0.149396
HEA	i_SCRI_RS_106752	SCRI_RS_106752	1H	100.1	2	0																	-2.64805									-1.55375																0.253084
HEA	i_SCRI_RS_106754	SCRI_RS_106754	1H	100.1	24	0					-2.26767	-2.67298	-0.331837	-1.46242	-1.38617	1.63485	1.13341	2.30777	-0.0752945	-0.51352	-2.26725	2.98727	-2.64805	0.827825	0.745945	-3.80774	1.74848	0.0394351	3.89876	-2.78306	5.36401	-1.55375	0.667117	-0.397438		0.274489	0.0789721	0.894758	0.452035	0.466091	0.469944	0.575638	0.341378	0.973925	0.789294	0.149274	0.258783	0.252951	0.692919
HEA	i_SCRI_RS_141421	SCRI_RS_141421	1H	100.1	7	0					-3.46032	-2.67298						2.30777			-2.26725								5.09334			-1.48904		-0.397438		0.118761	0.0786296						0.340827			0.148809
HEA	i_SCRI_RS_146959	SCRI_RS_146959	1H	100.1	5	0				2.26159	-2.26767	-2.75981																					0.667117	-0.0552865	0.278199	0.274514	0.0664802
HEA	i_SCRI_RS_154646	SCRI_RS_154646	1H	100.1	4	0						-2.79231													3.56822		2.20813							-1.12842			0.0606044
HEA	i_SCRI_RS_201086	SCRI_RS_201086	1H	100.1	3	0				0.853879																							0.667117	-0.397438	0.696014
HEA	i_SCRI_RS_206759	SCRI_RS_206759	1H	100.1	19	0					-2.26767		-0.331837		-1.38617		1.13341	2.30777	-0.0752945	-0.51352	-2.46686	2.98727	-2.64805	0.827825	0.745945	-3.80774	1.74848	-0.0957764	3.89876	-3.77616	5.36401			-0.397438		0.274288		0.894714		0.465904		0.575478	0.341175	0.973914	0.789208	0.120913	0.258583	0.252751	0.692796
HEA	i_SCRI_RS_232650	SCRI_RS_232650	1H	100.1	6	0																		0.827825			2.58645	-0.306597	2.56434	-2.78306	5.36401																		0.692687
HEA	i_SCRI_RS_176063	SCRI_RS_176063	1H	100.35	1	0				2.26159																									0.27831
HEA	i_SCRI_RS_175646	SCRI_RS_175646	1H	100.6	2	0				2.26159																							0.667117		0.278469
HEA	i_SCRI_RS_154528	SCRI_RS_154528	1H	100.7	3	0													-1.40746	0.502754													0.667117											0.56356	0.794034
HEA	i_11_20220	BOPA1_1625_303	1H	100.8	24	0					-1.92919	-2.67298	-0.331837	0.271078	-2.46547	1.63485	0.569911	1.8808	-1.40746	0.502754	-1.14454	2.98727	-0.580464	0.507551	1.00224	1.73392	2.00225	-1.35666	2.50506	-2.76985	4.07739	-1.56301	0.667117	-1.2715		0.367848	0.079661	0.894998	0.88095	0.175072	0.470963	0.772969	0.432139	0.563968	0.794244	0.465602	0.259877	0.813659	0.803158
HEA	i_11_20844	BOPA1_4962_1295	1H	100.8	18	0					-1.92919	-2.67298	-0.26313	-0.00369101	-2.46547	1.63485	0.569911	1.8808					-0.374977	0.507551	1.00224		1.4474	-1.40181	2.17892	-2.76985	3.99558	-1.56301	0.468146			0.367485	0.0794325	0.916804	0.99837	0.174745	0.470626	0.772802	0.431789					0.879093	0.803012
HEA	i_SCRI_RS_147329	SCRI_RS_147329	1H	100.8	23	0				2.07101	-1.45396	-2.72676		0.271078	-1.5528	1.63485	0.888394	2.85677		0.502754	-1.83288	2.98727	-0.580464	0.646176	0.826994	-3.80774	2.00225	0.517152	2.50506	-2.97506	4.26694	-1.55375	0.667117	-0.397438	0.339462	0.497302	0.0822477		0.880876	0.403268	0.470685	0.652795	0.23352		0.794119	0.246911	0.259579	0.813545	0.769052
HEA	i_SCRI_RS_155427	SCRI_RS_155427	1H	100.8	23	0				0.934966	-1.74515	-2.0856		0.0488202	-1.61486	2.22996	1.19123	3.17107		0.690831	-2.22921	2.98727	-1.99553	0.838304	1.16407	-3.83973	2.39638	0.05185	2.1674	-3.26459	3.83184	-1.82545	1.4769	0.120689	0.674478	0.420601	0.169316		0.978624	0.38684	0.339342	0.553701	0.178342		0.723217	0.155808	0.259834	0.450142	0.683591
HEA	i_SCRI_RS_161388	SCRI_RS_161388	1H	100.8	23	0					-1.92919		-0.331837	0.0379474	-2.49944	1.4914	0.479038	1.552	-1.3528	0.398952	-0.955185	3.02361	0.693628	0.646176	-1.7816	0.469414	2.3305	-1.40181	1.95176	-2.76985	5.41792	-1.56301	0.667117	-1.75686		0.368015		0.895034	0.983669	0.170628	0.516498	0.815314	0.517185	0.579809	0.838572	0.545291	0.254832	0.792687	0.769271
HEA	i_SCRI_RS_181370	SCRI_RS_181370	1H	100.8	16	0					-1.99746	-2.75981	-0.28514	0.723787		2.28092		1.27667	2.04993	0.804607		3.8093		1.38581			-0.152752	-0.156575	3.18229	-3.80873	3.73278	-0.715386				0.358947	0.0667352	0.916032	0.707252		0.329219		0.5616	0.473742	0.678743		0.185954		0.516421
HEA	i_SCRI_RS_197337	SCRI_RS_197337	1H	100.8	14	0					-1.92919	-2.72091		0.257116				1.8808	-1.40746	0.502754	-0.346983	2.98727		0.434292		1.73392		-1.40181				-0.864284	0.468146	-1.2715		0.367923	0.0729025		0.887429				0.432211	0.564029	0.794276	0.824374	0.259951		0.831919
HEA	i_SCRI_RS_192730	SCRI_RS_192730	1H	100.9	2	0																					1.4474						0.468146
HEA	i_11_20021	BOPA1_10360_563	1H	101.1	3	0						-2.8545		-0.00369101						0.567578																	0.0575037		0.998368						0.767791
HEA	i_SCRI_RS_173813	SCRI_RS_173813	1H	101.1	2	0.005	2.5869	0.0404885	0.000458148												-1.19554												0.468146													0.445304
HEA	i_SCRI_RS_206896	SCRI_RS_206896	1H	101.1	9	0					-1.92919	-2.8545						1.21338		0.567578	-1.19554		-1.28172	0.507551								-1.23923	0.468146			0.367362	0.0578003						0.578988		0.768058	0.445505		0.548152	0.802962
HEA	i_11_10789	BOPA1_5690_1045	1H	103.4	6	0				3.24539				-0.00369101						0.627153		3.13049				1.8683			2.73977						0.196628				0.998369						0.744391		0.231218
HEA	i_SCRI_RS_120481	SCRI_RS_120481	1H	103.4	9	0				3.24539		-2.96008		-0.00369101					1.28377	0.535063	-0.594454	3.13049				1.25149			2.73977						0.196522		0.0563692		0.998369					0.649241	0.787584	0.708972	0.231107
HEA	i_SCRI_RS_127968	SCRI_RS_127968	1H	103.6	5	0.01	2.63296	0.00624649	0.00708694	0.910159				-0.00369101								3.13049				1.8683			2.73977						0.774634				0.99837								0.231333
HEA	i_11_21392	BOPA1_9105_497	1H	103.8	24	0				3.24539	-1.6387	-2.8545	-0.72345	0.271078	-2.52283	2.97083	-0.327434	1.21338	1.81085	1.49052		3.13049	-4.1112	0.767785	1.31852	1.8683	0.535974	-0.996901	2.48822	-4.22503	4.01493	-1.10874	0.113464	-0.59127	0.196137	0.45775	0.0574469	0.784111	0.880661	0.173801	0.215369	0.871749	0.578447	0.518793	0.451188		0.230705	0.0978608	0.724424
HEA	i_SCRI_RS_139733	SCRI_RS_139733	1H	103.8	7	0					-1.6387				-2.52283	1.82826									1.31852		0.855897					-1.10874		-0.59127		0.458449				0.174469	0.446421
HEA	i_SCRI_RS_218473	SCRI_RS_218473	1H	103.8	20	0					-1.6387	-3.12809		0.271078	-2.52283	2.48764	-0.728781	1.21338	1.81085	0.627153	-0.433264	3.13049		1.21183	0.590308	1.8683	0.535974	-0.996901	3.75219			-0.823086	0.113464	-0.297271		0.459306	0.0769438		0.881071	0.175292	0.276006	0.722647	0.579761	0.520239	0.744973	0.783495	0.23232		0.596268
HEA	i_SCRI_RS_219889	SCRI_RS_219889	1H	103.8	14	0				3.1368		-2.63118	-1.29861	0.145255	-2.39126		-1.00544	1.48062			-0.433264	3.13049				1.8683			2.73977			-1.10874	0.113464	-0.59127	0.244479		0.0940068	0.675895	0.936159	0.210738		0.69286	0.517224			0.783198	0.231664
HEA	i_SCRI_RS_91596	SCRI_RS_91596	1H	103.8	25	0				3.17054	-1.41396	-2.8545	-0.72345	0.140134	-2.90285	2.39225	-0.508701	1.21338	1.80291	0.635944	-0.624266	3.1232	-4.72819	0.767785	0.930669	1.32494	0.535974	-0.996901	1.60148	-4.27053	4.01493	-1.02591	0.113464	-0.59127	0.212185	0.538782	0.0575742	0.784218	0.938717	0.120979	0.298187	0.805017	0.578641	0.522861	0.743241	0.696956	0.232638	0.0448393	0.724559
HEA	i_SCRI_RS_238125	SCRI_RS_238125	1H	104.2	5	0					-1.6387					2.48764	-0.327434																0.113464	-0.495418		0.458479					0.275122	0.871955
HEA	i_BK_01	BK_01	1H	106.2	24	0					-1.6387	-1.89013	-0.774742	-0.301962	-2.39126	2.85391	-0.0154295	1.7995	1.81085	0.89476	-0.580987	3.38166	-3.05547	0.998255	1.63891	1.8683	0.498744	-0.996901	2.48822	-3.91344	4.01493	-0.722006	0.0676661	-0.40609		0.458869	0.311968	0.803494	0.865286	0.210936	0.221126	0.994507	0.454174	0.519833	0.661269	0.713924	0.225251	0.224063	0.678379
HEA	i_12_10905	BOPA2_12_10905	1H	106.2	4	0					-1.6387	-2.33795					-0.327434		1.47265																	0.458205	0.196322					0.871878		0.594287
HEA	i_12_11409	BOPA2_12_11409	1H	106.2	20	0.005	2.29376	0.000599867	5.40925e-05			-2.33795	-0.72345	-1.07549	-2.52283	2.96614	-0.327434	1.25991	1.47265		0.0850798	3.70535	-4.96664	0.915517	1.31852	2.47633	0.535974	-0.811251	1.89859	-3.58234	4.26773			-0.846476			0.195868	0.78411	0.536314	0.173798	0.215348	0.871748	0.578178	0.593912		0.956913	0.189008	0.0283682	0.675694
HEA	i_SCRI_RS_157953	SCRI_RS_157953	1H	106.2	24	0					-1.6387	-2.33795	-0.72345	-0.92847	-2.52283	2.48764	-0.327434	1.70456	1.47265	0.924121	-0.44524	3.56788	-4.96664	0.915517	1.31852	2.47633	0.535974	-0.811251	2.48822	-4.22503	4.26773	-0.722006	0.113464	-0.846476		0.457934	0.196053	0.784197	0.594922	0.173976	0.274541	0.871801	0.418512	0.594064	0.63956	0.779672	0.199249	0.0284339	0.67582
HEA	i_11_10338	BOPA1_2633_498	1H	112.3	6	0									-4.94314			2.39201	1.9404	0.82244	0.0850798							-0.658311												0.00447061			0.291943	0.567881	0.668415	0.956875
HEA	i_11_20959	BOPA1_557_1297	1H	112.3	22	0					-1.22944	-1.46083	-0.72345	-1.48833	-5.21789	1.79483	-3.64809	2.33685	1.9404	0.82244	0.0850798	3.43221	-4.47929	1.7486	-0.603324		1.63097	-0.742862	4.42886	-4.18054	4.60912	-0.286447		-0.796301		0.563434	0.403582	0.783225	0.392267	0.00251752	0.423213	0.0632503	0.318912	0.566598	0.667381	0.956733	0.342997	0.0697122	0.359385
HEA	i_SCRI_RS_224392	SCRI_RS_224392	1H	112.3	23	0					-1.16086	-1.46083	-0.72345	-1.60631	-5.21789	1.88808	-3.51908	2.33138	1.9404	0.82244	0.0850798	3.56899	-4.47929	1.64115	1.31852	2.47633	1.63097	-0.742862	3.63685	-4.18054	4.60912	1.41247		-0.796301		0.586666	0.403416	0.783151	0.357633	0.00250874	0.336	0.0815071	0.302573	0.566461	0.667271	0.956717	0.211331	0.0696141	0.389493
HEA	i_11_10911	BOPA1_7527_1618	1H	116.3	11	0.015	1.72165	0.00474516	0.000449769		-1.01246	-2.39738						1.48836			-0.439981	3.60488		1.38576		0.413617	1.18522	0.0268519	2.5842			1.70643				0.627724	0.173087						0.493818			0.775433	0.18905		0.460066
HEA	i_12_21172	BOPA2_12_21172	1H	116.3	8	0.075	1.97751	0.00997636	0.000809557		-1.15042									-0.0667936		3.41433	-3.56759		1.32068	0.0770943	1.48647	0.0268519								0.582709									0.978348		0.18672	0.10009
HEA	i_SCRI_RS_127646	SCRI_RS_127646	1H	116.3	24	0.005	1.20736	0.00354235	0.00111423		-1.01246	-2.39738	-0.72345	-1.36737	-4.93829	1.88808	-4.00053	0.528361	0.852211	0.4459	-0.439981	3.60488	-3.56759	1.38576	1.54389	0.413617	1.18522	0.0268519	3.25523	-1.9243	3.01231	1.70643	4.35138	-0.60223		0.626278	0.171289	0.783588	0.423421	0.00376254	0.337	0.0485366	0.807752	0.773398	0.826219	0.774514	0.187198	0.0987703	0.458181
HEA	i_11_20908	BOPA1_5283_1090	1H	116.5	2	0																										1.70643		-0.60223
HEA	i_11_11528	BOPA1_ConsensusGBS0687_3	1H	116.5	13	0.01	1.4445	0.00277613	0.000577083		-1.01246			-1.30134	-5.58543	1.88808				0.192643		3.41433	-3.4228		-0.0232109		1.18522	-0.104725	3.25523	-2.33761	2.57478					0.626083			0.458732	0.00111159	0.336727				0.924956		0.184753	0.114357
HEA	i_11_21038	BOPA1_6026_1949	1H	116.6	1	0															-0.320121																									0.837061
HEA	i_SCRI_RS_170110	SCRI_RS_170110	1H	116.8	4	0							-0.72345			-0.713957			-1.28767										3.4274									0.784324			0.698599			0.631931
HEA	i_SCRI_RS_201865	SCRI_RS_201865	1H	116.8	24	0.1	1.4345	0.0140472	0.000624593		-1.01246	-2.39738	-0.72345	-1.46561	-5.27641	-0.904389	-4.00053	-0.946434	-1.28767	0.510608	-0.439981	3.41433	-3.56759	1.38576	0.193246	0.413617	1.18522	-0.098039	3.91926	-2.33761	2.54174	1.70643	4.35138	-0.60223		0.62601	0.170956	0.783424	0.391193	0.00189177	0.614652	0.0483622	0.660825	0.630474	0.800925	0.774344	0.184661	0.0985087	0.457832
HEA	i_11_20940	BOPA1_5477_757	1H	117.8	1	0.21	6.03116	0.0029366	0.00198395	3.07728																									0.142233
HEA	i_12_10808	BOPA2_12_10808	1H	117.8	2	0																											4.3392	-0.644597
HEA	i_12_11443	BOPA2_12_11443	1H	117.8	25	0.225	1.34883	0.0103419	0.00026146	0.378419	-1.01246	-2.39738	-0.72345	-1.1876	-5.85472	-0.779658	-4.00053	-3.51557	0.691514	0.818294	-0.0981765	3.41433	-3.56759	1.38576	0.000534996	0.413617	0.919491	-0.098039	4.73889	-1.67939	2.54174	1.82638	4.35138	-0.0802266	0.860523	0.625514	0.170343	0.783121	0.469877	0.000664604	0.670055	0.0480414	0.181303	0.781929	0.686362	0.948637	0.184032	0.0980266	0.457186
HEA	i_12_31387	BOPA2_12_31387	1H	117.8	4	0							-0.039733			-1.21653																	4.3392	-0.644597				0.987413			0.508435
HEA	i_SCRI_RS_150607	SCRI_RS_150607	1H	117.8	1	0.145	6.26697	0.00427465	0.000712298	1.9642																									0.36247
HEA	i_SCRI_RS_196910	SCRI_RS_196910	1H	117.8	3	0.01	3.05285	0.0280386	4.73827e-05	1.9642					-5.00234				-0.556766																0.361596					0.0080174				0.834575
HEA	i_SCRI_RS_4522	SCRI_RS_4522	1H	117.8	12	0.05	1.5451	0.0151473	0.00163533		-1.08285		-0.72345						0.691514	0.818294	-0.0981765	3.41433	-4.16879			0.413617		-0.098039	4.61469	-1.67939	2.54174					0.602031		0.784194						0.783008	0.687869	0.948897	0.186264	0.0662477
HEA	i_SCRI_RS_48925	SCRI_RS_48925	1H	117.8	15	0.235	1.50968	0.0089796	0.000904339	1.9642	-1.08285		-0.72345	-0.777467		-0.713957			-1.28767	0.510608			-3.56759			0.413617	1.18522	-0.098039	3.91926	-1.67939	2.54174	1.82638			0.362844	0.60237		0.78439	0.63467		0.698689			0.632038	0.801817			0.100056
HEA	i_SCRI_RS_147611	SCRI_RS_147611	1H	118.3	21	0.005	1.13221	0.0339652	0.00104097		-1.08285		-0.72345	-1.66015	-6.61858	-2.18768	-4.17735	-3.9782	0.916293	0.657187	-0.271292	3.41433	-2.78875	2.14985		0.38248	0.919491	-0.360361	4.61469	-1.19934	2.54174	1.82638		-0.0802266		0.600177		0.783119	0.319943	0.000150239	0.254862	0.0464002	0.135147	0.711202	0.738491	0.858526	0.184027	0.216684	0.289768
HEA	i_SCRI_RS_155758	SCRI_RS_155758	1H	118.5	22	0.095	1.29868	0.0149346	0.000552418		-1.01246	-2.39738	-0.72345	-1.12033	-6.61858	-0.779658	-4.00053	-2.94446	0.916293	0.657187	-0.271292	3.41433	-3.56759	1.38576	0.000534996	0.38248	0.919491	-0.305501	4.73889	-1.19934	2.54174	1.82638				0.625279	0.170053	0.782977	0.494789	0.000148724	0.669844	0.0478898	0.242209	0.711017	0.738323	0.858432	0.183734	0.0977986	0.456881
HEA	i_11_10722	BOPA1_4978_1030	1H	118.6	2	0														0.657187	-0.770091																								0.739943	0.61541
HEA	i_SCRI_RS_165588	SCRI_RS_165588	1H	119	22	0					-1.47484	-2.76752	-1.29861	-0.726268	-6.98082	-0.807688	-4.00207		0.916293	0.609607	-0.673036	3.41433	-1.24248	1.58407	-1.33295	0.38248	0.919491	-0.177873	4.92863	-2.42852	2.54174	1.82638		-0.0802266		0.463829	0.122904	0.67366	0.663278	8.27126e-05	0.659494	0.0562251		0.711056	0.764542	0.660871	0.183795	0.601213	0.420656
HEA	i_12_30403	BOPA2_12_30403	1H	119.1	7	0								-1.33941	-6.61858	-0.807688				0.657187			-4.16879						2.80494					-0.0802266					0.413099	0.000151067	0.659787				0.738589			0.0649787
HEA	i_12_31377	BOPA2_12_31377	1H	119.1	7	0								-1.36851	-6.61858	-0.918464				0.657187			-3.56759						2.89023					-0.0802266					0.405252	0.000151484	0.610319				0.738635			0.0982125
HEA	i_SCRI_RS_189967	SCRI_RS_189967	1H	119.1	20	0					-1.9575		-0.72345	-1.1876	-6.61858	-0.917483	-3.76363	-3.2622	0.80535	0.657187		3.4126	-3.56759	1.17895		0.217026	0.468811	-0.220145	4.28891	-0.533177	1.57261	1.60249		0.0298041		0.323034		0.783166	0.469971	0.000150741	0.618504	0.063619	0.19085	0.7311	0.738547		0.184993	0.0980971	0.540569
HEA	i_11_11481	BOPA1_ConsensusGBS0361_5	1H	119.4	21	0						-2.30203	-0.508296	-2.29323	-6.21272	-0.913539	-4.00053	-3.2622	0.80535	0.657187	-1.11092	3.41433	-3.56759	0.929896	-0.444316	0.38248	1.05443		4.59979	-1.09824	0.704513	2.04344		-0.0802266			0.178555	0.837685	0.147581	0.00067927	0.624902	0.0479863	0.190647	0.730982	0.738432	0.471193	0.183924	0.0979439	0.625674
HEA	i_11_10644	BOPA1_4393_1078	1H	119.7	3	0					-1.08676												-3.56759					-0.305501								0.58223												0.0997652
HEA	i_SCRI_RS_160475	SCRI_RS_160475	1H	119.7	3	0							-0.508296										-3.56759											-0.0802266				0.838566										0.0997999
HEA	i_12_10693	BOPA2_12_10693	1H	122	21	0				1.03359		-1.69442	-0.508296	-2.83338	-6.5328	-1.1525	-4.04055	-2.93491	1.80773	0.657187	-3.3293		-3.65908	0.790954	-2.47709	0.777536	0.994102	-0.757905	4.44791	-2.4333	0.704513	2.54824			0.606451		0.301629	0.837259	0.0743297	0.000447496	0.528413	0.0456871	0.273599	0.436131	0.737761	0.0297416		0.0893741	0.67038
HEA	i_SCRI_RS_153450	SCRI_RS_153450	1H	122.1	2	0										-1.15814									-1.79501																0.530007
HEA	i_SCRI_RS_169881	SCRI_RS_169881	1H	122.1	12	0				1.15851		-1.69442				-1.21653		-2.93491					-3.65908	0.790954	-2.47709			-0.602195	4.74976	-2.4333	0.704513	2.32213			0.567309		0.304988				0.507905		0.276934					0.0916113	0.67253
HEA	i_11_20133	BOPA1_1298_1450	1H	122.2	9	0					-0.959737			-2.6687	-6.21272			-2.93491				3.18312	-4.16879		-2.47709			-0.757905	4.74976							0.625768			0.0936725	0.000671049			0.274411				0.191367	0.0645541
HEA	i_11_10903	BOPA1_7381_1292	1H	122.2	22	0					-0.74668	-1.3246		-3.6562	-5.43862	-1.1525	-4.16556	-2.93491	0.0567844	0.657187	-2.98563	3.26552	-4.15941	0.12241	-2.47709	0.548754	-1.66126	-1.31616	4.12216	-1.81733	0.704513	2.74754		-1.0264		0.691596	0.4198		0.0203826	0.00279929	0.528816	0.0335346	0.274069	0.978789	0.738008	0.0535563	0.184006	0.0799089	0.946458
HEA	i_11_11038	BOPA1_ABC00875_1_3_436	1H	122.2	20	0					-0.959737	-4.68795	-0.508296	-2.63978	-6.5328	-1.21653	-3.96644	-2.93491	1.80773	0.657187	-9.33872	3.18312	-3.56759		-2.47709	0.548754		-0.757905	3.92896	-2.4333	0.704513	2.54824				0.625403	0.192533	0.837362	0.0979612	0.000451266	0.505223	0.0490804	0.273906	0.436425	0.737922	0.12897	0.190899	0.0972671
HEA	i_12_30649	BOPA2_12_30649	1H	122.2	18	0					-1.01696	-1.69442		-2.83338	-6.5328			-2.93491	1.80773	0.657187	-3.3293	3.18312	-3.56759		-2.47709	0.777536		-0.757905	4.74976	-2.4333	0.704513		4.3392	-0.644597		0.60571	0.301977		0.0745381	0.000451726			0.273944	0.436462	0.737943	0.0298591	0.190935	0.0972939
HEA	i_SCRI_RS_167578	SCRI_RS_167578	1H	122.2	22	0					-1.55488	-1.8812	-0.602423	-3.47632	-5.31063		-2.94853	-3.2023	-1.47284	-0.244789	-3.47185	3.26552	-1.40563	-0.708258	-3.75435	1.76279	-1.66126	-1.44102	4.64849	-1.81733	0.704513	2.76716		-1.0264		0.410527	0.273123	0.861129	0.0281313	0.00300643		0.132139	0.239317	0.460778	0.911131	0.0234181	0.183954	0.557165	0.718377
HEA	i_SCRI_RS_216088	SCRI_RS_216088	1H	122.2	23	0				1.45389	-0.959737	-1.69442	-0.508296	-2.83338	-6.5328	-1.21653	-3.96644	-2.93491	1.80773	0.657187	-3.067	3.18312	-4.16879	0.790954	-2.47709	0.548754	-1.66126	-0.757905	3.92896	-2.4333	0.704513	2.54824			0.470076	0.625382	0.301909	0.837352	0.0744975	0.000450931	0.505197	0.0490669	0.273877	0.436397	0.737907	0.0453517	0.190873	0.0642581	0.67056
HEA	i_11_20383	BOPA1_2572_986	1H	126	5	0															-3.17138								2.1335	-1.53245	0.704513		3.48364													0.0416486
HEA	i_SCRI_RS_165476	SCRI_RS_165476	1H	126	5	0.01	-1.95749	0.00372876	0.0049664	1.21324		-1.57607				-5.4837					-3.00751											2.62527			0.51421		0.33012				0.00414405					0.0525823
HEA	i_SCRI_RS_207416	SCRI_RS_207416	1H	126	19	0.005	1.57999	0.00761691	5.67265e-06	2.02064		-1.71691		-3.47632	-5.72978	-0.62708		-3.02281	-1.05491	0.463684	-3.11713	3.26552	-1.57671			1.76279		-1.44102	4.06273	-1.53245	0.704513	2.62527	3.48364	-1.0264	0.289158		0.318948		0.0283737	0.00219886	0.732189		0.267402	0.598185	0.839261	0.0438712	0.18463	0.537088
HEA	i_SCRI_RS_141322	SCRI_RS_141322	1H	128	4	0.005	-2.10066	0.00940176	0.00406281						-5.12775		-2.95149								-2.19431				1.8882											0.00356071		0.134713
HEA	i_SCRI_RS_162628	SCRI_RS_162628	1H	128	10	0.23	-1.6442	0.00908274	0.000840835						-5.12775	-5.31282	-3.06116		-2.79894						-2.19431	0.993987	1.07394		2.46894	-1.163	0.704513									0.00348472	0.00552765	0.102226		0.123556
HEA	i_SCRI_RS_182206	SCRI_RS_182206	1H	128	10	0.3	-1.67322	0.0070139	0.00500904			-1.75747	0.507822	-4.26935		-5.31282					-3.21654	1.59328		-2.29713		0.993987				-1.163	0.704513						0.289211	0.849255	0.00754441		0.00557173					0.0377845	0.576948		0.20313
HEA	i_SCRI_RS_184058	SCRI_RS_184058	1H	128	7	0.24	-1.83307	0.0122656	0.00433426						-5.12775	-5.31282	-3.06116		-2.79894						-2.19431		1.07394		1.89055											0.00347078	0.00550755	0.10208		0.123396
HEA	i_11_11105	BOPA1_ABC05061_1_1_159	1H	128.3	18	0.52	-1.65878	0.00049805	0.00687622	1.21175	-1.17772		0.0655391	-4.66616	-5.12775	-5.53893	-2.95149	-2.64599	-2.67839		-3.62796	0.337731	-6.54663	-1.80664	-2.19431	0.39021		-1.44867	2.62408			1.88155			0.458381	0.555472		0.980146	0.00377241	0.00328086	0.00440099	0.131328	0.269804	0.130639		0.0192134	0.89721	0.00650982	0.300396
HEA	i_SCRI_RS_10956	SCRI_RS_10956	1H	128.3	17	0.5	-1.58984	0.00181039	0.00298009	0.850814	-2.13842			-3.15622		-5.77683	-3.02119	-2.64599	-2.67839	1.7484	-3.39235	1.59328	-10.3217	-1.80664	-2.19431		1.07394		2.62408				0.896235	-4.0659	0.606592	0.276498			0.0445881		0.00545462	0.135997	0.270687	0.131348	0.419606	0.0275505	0.574845	0.000209489	0.301286
HEA	i_SCRI_RS_130891	SCRI_RS_130891	1H	128.3	7	0							0.0655391					-2.77697				1.59328			-2.54764					-1.163	0.704513			-4.0659				0.980394					0.276921				0.578937
HEA	i_SCRI_RS_138629	SCRI_RS_138629	1H	128.3	11	0.01	-1.67219	0.00459068	0.000799408		-1.52521			-3.6562	-4.14219								-3.74624		-2.15447	1.25003	-0.714004	-1.31616	3.38385	-1.53245	0.704513					0.420276			0.0210545	0.503109								0.0850315
HEA	i_SCRI_RS_13869	SCRI_RS_13869	1H	128.3	6	0.075	-1.91154	0.00918537	0.000636971					-4.85034							-3.56938	0.00247938		-1.80664		0.39021			2.1335										0.00271886							0.0235037	0.999251		0.304382
HEA	i_SCRI_RS_150563	SCRI_RS_150563	1H	128.3	21	0.54	-1.65708	0.00188957	0.00740478	1.21324	-2.13842	-1.78332		-4.4828		-5.49224	-2.93245	-2.5887	-2.86895	0.752741	-3.09558	1.49366	-7.07261	-2.5481		1.40521		-1.33336	1.8597	-0.338604	0.704513	2.19783	0.896235	-3.90558	0.512467	0.277487	0.274692		0.00929534		0.00449519	0.119484	0.281064	0.124126	0.711786	0.0465305	0.600424	0.00393357	0.159559
HEA	i_SCRI_RS_150786	SCRI_RS_150786	1H	128.3	25	0.61	-1.91431	0.000346684	0.0080754	0.850814	-2.13842	-2.08088	0.0655391	-4.24237	-5.12775	-5.47925	-3.06116	-2.64599	-2.67839	1.65783	-3.39235	1.59328	-8.45032	-1.80664	-2.19431	0.993987	1.07394	-1.41972	2.62408	-1.163	0.704513	2.1992	0.896235	-4.0659	0.605827	0.275478	0.202792	0.98014	0.00758585	0.0032723	0.00497693	0.0999435	0.269669	0.130531	0.424654	0.0272233	0.574031	0.00098934	0.300259
HEA	i_SCRI_RS_155407	SCRI_RS_155407	1H	128.3	22	0.57	-1.76522	0.00116826	0.00860108	1.21324	-1.85805	-1.57607	0.0655391	-3.78016	-5.12775	-5.29338	-3.06116	-2.64599		1.40817	-3.21654	1.59328	-8.63276	-1.80664	-2.19431	0.924203	-0.714004	-1.31616	2.62408	-1.163	0.704513	2.19783			0.511161	0.331947	0.326623	0.980162	0.0160716	0.00330612	0.00433162	0.100313	0.270191		0.484573	0.0365467	0.574449	0.000666832	0.300786
HEA	i_SCRI_RS_156009	SCRI_RS_156009	1H	128.3	12	0.34	-1.72193	0.004832	0.00605294		-1.17772	-2.29336	0.0655391			-5.47925		-2.64599	-2.62355	2.03499			-6.2153					-2.10635	2.54329			1.88155		-4.0659		0.558246	0.171512	0.980285			0.00530113		0.273173	0.149104	0.372977			0.0147989
HEA	i_SCRI_RS_165338	SCRI_RS_165338	1H	128.3	10	0.34	-1.69215	0.00793249	0.00488865			-1.75747	0.690118			-5.5621	-3.07388	-2.35305		1.16958	-3.00751				-1.59572		-0.714004		1.82321								0.289964	0.81082			0.00391533	0.118118	0.360884		0.56764	0.0527894
HEA	i_SCRI_RS_165434	SCRI_RS_165434	1H	128.3	3	0.04	-2.61842	0.0155855	0.00333746						-5.12775																	1.88155	0.773363							0.00358438
HEA	i_SCRI_RS_165600	SCRI_RS_165600	1H	128.3	5	0							0.0655391						-2.62355				-6.2153					-2.25778						-4.0659				0.980339						0.150221				0.0150738
HEA	i_SCRI_RS_165886	SCRI_RS_165886	1H	128.3	1	0														1.40817																									0.48949
HEA	i_SCRI_RS_166469	SCRI_RS_166469	1H	128.3	8	0.225	-1.77675	0.0107861	0.00214876	1.21324		-1.89478						-3.06469	-2.54395		-3.364			-1.68797								2.19783	0.896235		0.515212		0.25954						0.231506	0.17708		0.0345696			0.348362
HEA	i_SCRI_RS_170857	SCRI_RS_170857	1H	128.3	1	0.07	-4.55388	0.00848318	0.00415907			-2.52002																									0.143704
HEA	i_SCRI_RS_180081	SCRI_RS_180081	1H	128.3	9	0.27	-1.70781	0.00909536	0.001817	1.21324		-1.57607						-2.77697	-2.76975	1.40817	-3.07506			-1.68797								2.19783	0.896235		0.515411		0.331501						0.276112	0.137697	0.488968	0.0495745			0.348591
HEA	i_SCRI_RS_196448	SCRI_RS_196448	1H	128.3	24	0.565	-1.73019	0.00102963	0.00512728	1.21324	-1.77232	-1.57607	0.0917276	-3.47632	-5.31063	-5.4837	-3.07388	-2.4471	-1.20803	1.40817	-3.25451	2.82626	-3.74624	-1.80664	-2.15447	1.25003	-0.714004	-1.31616	3.38385	-1.53245	0.704513	2.62527		-4.0659	0.512049	0.356598	0.32764	0.974261	0.027853	0.00295539	0.00395625	0.115923	0.338433	0.50676	0.48549	0.0334439	0.281162	0.0828059	0.301802
HEA	i_SCRI_RS_206532	SCRI_RS_206532	1H	128.3	24	0.575	-1.71979	0.000768947	0.00555505	1.34744	-1.82255	-1.57607	-0.192016	-3.58597	-5.78629	-5.4246	-2.75928	-2.4471	-1.20803	1.40817		1.59328	-3.74624	-1.80664	-2.13518	1.25003	-0.714004	-1.2145	2.46894	-1.52698	0.704513	2.44954	0.896235	-4.0659	0.471111	0.345808	0.328733	0.946371	0.0268978	0.00112319	0.00421849	0.162116	0.339525	0.50772	0.486476		0.576116	0.0835018	0.302895
HEA	i_SCRI_RS_152330	SCRI_RS_152330	1H	130.35	1	0															-3.62796																									0.0204855
HEA	i_SCRI_RS_149094	SCRI_RS_149094	1H	130.7	9	0.005	-1.93241	0.00416669	0.00495829						-5.17454		-2.43403					0.337731			-2.5969			-1.90412		-1.163	1.40667		0.987295	-3.37751						0.00391656		0.217134					0.898219
HEA	i_SCRI_RS_163142	SCRI_RS_163142	1H	130.7	21	0.035	-1.62048	0.00473726	0.00612085	0.850814	-1.89063		2.9574	-3.2994	-5.17454	-5.53893	-2.43403		-2.74957	1.54249	-3.62796	0.337731	-7.27723	-2.10535	-1.80996		-0.0698466	-1.90412	2.1335	-1.163	2.30434		0.987295	-3.37751	0.606966	0.344573		0.163796	0.0401711	0.00367191	0.0045155	0.213912		0.137422	0.475942	0.0195626	0.897505	0.0152936	0.230031
HEA	i_SCRI_RS_187051	SCRI_RS_187051	1H	130.7	19	0.035	-1.62197	0.00548576	0.00585318	0.850814	-1.7548		3.2081	-3.71665	-5.05626	-5.45501	-2.43403		-2.74957		-3.62796	0.337731	-7.72769	-2.39098			-0.0698466		2.1335	-1.03006	1.40667	2.18803	0.987295	-3.37751	0.606767	0.380323		0.136817	0.0267496	0.00607693	0.00543094	0.213658		0.137204		0.019495	0.897448	0.010473	0.182602
HEA	i_SCRI_RS_236175	SCRI_RS_236175	1H	130.7	20	0.025	-1.59644	0.00140893	0.00291119	0.850814	-1.7548	-1.95085	3.03444	-3.10278		-5.44235			-2.80972	1.51254	-3.48715	0.337731	-5.63745		-3.02418		-0.0698466	-1.90412	2.1335	-1.163	1.40667	2.18803	0.987295	-3.37751	0.608159	0.382168	0.235474	0.170236	0.0553876		0.00434754			0.139362	0.488885	0.026585	0.897843	0.0399466
HEA	i_11_10041	BOPA1_11454_414	1H	130.8	9	0.01	-1.82727	0.000373724	0.00107709	0.850814				-4.66616	-5.12775				-2.62355			0.337731		-2.10535					2.1335			1.88155	0.773363		0.608409				0.00401787	0.00350045				0.14905			0.897913		0.231903
HEA	i_11_20594	BOPA1_3639_969	1H	130.8	6	0						-1.95085	2.9574	18.0095					-2.80972								-0.0698466		2.3103								0.236608	0.16622	0.00343004					0.140319
HEA	i_11_11509	BOPA1_ConsensusGBS0554_4	1H	130.8	23	0.03	-1.64463	0.00031973	0.0096487	0.850814	-1.7548	-1.95085	2.9574	15.2664	-5.17454	-5.47925	-2.79259		-2.80972	1.54249	-3.62796	0.337731	-5.63745	-2.10535	-2.5969		-0.0698466	-1.90412	2.1335	-1.163	1.40667	2.09115	0.987295	-3.37751	0.606518	0.379992	0.233337	0.163271	0.00585476	0.00362978	0.00506047	0.142417		0.137561	0.475392	0.0194112	0.897377	0.039047	0.22945
HEA	i_SCRI_RS_154621	SCRI_RS_154621	1H	130.8	3	0							1.79048				-2.76846												2.1335									0.404248				0.149852
HEA	i_SCRI_RS_196512	SCRI_RS_196512	1H	130.8	16	0.025	-1.84749	1.0971e-06	0.0116046		-1.7548		2.9574		-5.17454	-5.47925	-2.79259		-2.80972	1.54249	-3.62796		-5.63745		-2.5969			-1.90412		-1.163	1.40667	2.09115	0.987295	-3.37751		0.380819		0.164002		0.00368838	0.0051368	0.143109		0.138244	0.476158	0.0196219		0.0393869
HEA	i_SCRI_RS_206337	SCRI_RS_206337	1H	130.8	22	0.035	-1.59335	0.003305	0.00742635	0.850814	-1.83225		2.9574	-3.10278	-5.17454	-5.44235	-2.86119		-2.80972	1.54249	-3.62796	0.770948	-5.63745	-2.10535	-2.5969		-0.0698466	-1.90412	2.1335	-1.163	1.40667	2.09115	0.987295	-3.37751	0.607022	0.361486		0.163862	0.0546199	0.00367724	0.0042259	0.145193		0.138113	0.476011	0.0195817	0.765913	0.0393219	0.230104
HEA	i_SCRI_RS_106140	SCRI_RS_106140	1H	131.35	3	0																0.337731		-2.2371	-2.61515																						0.898408		0.201723
HEA	i_SCRI_RS_106142	SCRI_RS_106142	1H	131.35	1	0																			-2.59257
HEA	i_11_20138	BOPA1_13095_187	1H	131.9	23	0.255	-1.59536	0.000403342	0.00722309	0.850814	-1.7548	-1.95085	2.73843	-3.7916	-5.42083	-5.53893	-2.79259	-1.12111	-2.80972	1.54249	-3.25155	0.337731	-5.44388	-2.10535	-2.5969	-0.181601		-1.68266	2.84417	-1.163	1.40667	2.14708		-3.37751	0.60638	0.37981	0.233158	0.198737	0.0213304	0.00197577	0.00445058	0.142264	0.664101	0.13741	0.475222	0.0360626	0.897338	0.0152295	0.229272
HEA	i_SCRI_RS_143790	SCRI_RS_143790	1H	131.9	2	0				0.850814																-0.181601									0.610424
HEA	i_SCRI_RS_235776	SCRI_RS_235776	1H	131.9	5	0.165	-2.30578	0.00550641	0.0102163			-1.95085					-2.79259				-3.2066		-5.44388											-3.37751			0.236471					0.145098				0.0400988		0.0159609
HEA	i_SCRI_RS_4928	SCRI_RS_4928	1H	131.9	16	0.2	-1.62573	0.00199791	0.00523545		-1.83225	-1.95085		-2.63408	-5.42083				-2.80972	1.54249	-3.62796	0.337731		-2.10535	-2.5969	-0.181601	-0.0698466	-1.68266		-1.163	1.40667			-3.37751		0.363629	0.236082		0.106521	0.00210745				0.139876	0.477978	0.0201311	0.897975		0.232186
HEA	i_SCRI_RS_176006	SCRI_RS_176006	1H	132.1	9	0.26	-1.85088	0.00303431	0.00127948				2.55997		-5.42083	-5.47925		-1.12111			-3.2066							-1.68266	2.84417			2.14708		-3.37751				0.21718		0.00204123	0.00518291		0.665097			0.039324
HEA	i_11_20509	BOPA1_3246_1135	1H	132.3	3	0									-5.42083							0.337731						-1.68266												0.00214714							0.898161
HEA	i_11_20915	BOPA1_5316_739	1H	132.4	21	0.25	-1.49223	0.00265999	0.0020689	0.850814	-1.7548	-1.95085		-2.42504	-5.42083		-2.76846	-1.12111	-1.03276	0.93292	-3.28906	0.337731	-5.44388		-1.57517	-0.181601	-0.0698466	-1.68266	2.84417	-1.163	1.40667	2.14708		-3.34386	0.608373	0.382451	0.235752		0.138372	0.00209235		0.147893	0.665846	0.578606	0.731205	0.0334955	0.897903	0.015801
HEA	i_SCRI_RS_153896	SCRI_RS_153896	1H	132.4	21	0.265	-1.49945	0.00275291	0.00512375	0.850814	-1.7548	-1.95085		-2.42504	-5.42083	-5.44235	-2.79259	-1.12111	-1.03276	0.93292	-3.28906	0.337731	-5.44388	-2.35232	-1.57517	-0.181601	-0.0698466		2.84417	-1.163	1.40667	2.14708			0.607386	0.381143	0.234466		0.137291	0.00203388	0.00426447	0.143381	0.664982	0.577561	0.730494	0.0330121	0.897624	0.0155158	0.181672
HEA	i_11_10590	BOPA1_4057_2114	1H	132.5	23	0.29	-1.53184	0.00170593	0.00606133	0.850814	-1.7548	-1.95085		-2.42504	-5.42083	-5.47925	-2.76846	-1.12111	-1.03276	0.93292	-3.03554	0.337731	-5.44388	-2.35232	-1.57517	-0.181601	-0.0698466	-1.68266	2.84417	-1.163	1.40667	2.14708		-3.34386	0.607469	0.381252	0.234574		0.137381	0.00203878	0.00517758	0.146875	0.665055	0.577649	0.730554	0.0492439	0.897647	0.0155398	0.181773
HEA	i_12_10746	BOPA2_12_10746	1H	132.5	9	0.17	-1.78638	0.00739222	0.011456	0.850814					-5.42083	-5.47925				0.93292	-3.03554	0.337731	-5.44388	-2.35232										-3.34386	0.607403					0.00203454	0.00516873				0.730506	0.0492006	0.897628	0.0155197	0.181691
HEA	i_12_30231	BOPA2_12_30231	1H	132.5	10	0.185	-1.62401	0.00765766	0.00159257	0.850814		-1.95085	2.55997	-3.7916				-1.12111	-1.03276					-2.35232								2.14708	0.987295	-3.34386	0.609682		0.237465	0.21996	0.0225453				0.666992	0.579993					0.184474
HEA	i_SCRI_RS_117283	SCRI_RS_117283	1H	132.5	4	0.005	-2.51912	0.0056542	0.00256181				2.55997			-5.47925																2.14708	0.987295					0.21947			0.00540899
HEA	i_SCRI_RS_132472	SCRI_RS_132472	1H	132.5	14	0.135	-1.56393	0.00518402	0.00243521					-2.63408	-5.42083	-5.44235		-1.12111		0.93292		0.337731		-2.35232	-1.52831	-0.181601	-0.0698466	-1.68266	2.3103	-1.163	1.40667								0.106645	0.00211507	0.00441201		0.666178		0.731479		0.898011		0.183336
HEA	i_SCRI_RS_150935	SCRI_RS_150935	1H	132.5	21	0.265	-1.45361	0.00263116	0.0046064	0.850814		1.51597	2.55997	-3.7916	-5.42083	-5.47925	-2.76846	-1.12111		0.93292	-3.03554	0.337731	-5.44388		-1.52831	-0.181601		-1.68266	2.3103	-1.163	1.40667	2.14708	0.987295	-3.34386	0.607368		0.80444	0.21699	0.0216882	0.00203279	0.00516489	0.14676	0.664966		0.730481	0.0491797	0.897618	0.0155105
HEA	i_SCRI_RS_167999	SCRI_RS_167999	1H	132.5	3	0							2.55997											-2.52859									0.987295					0.220547											0.160054
HEA	i_SCRI_RS_175218	SCRI_RS_175218	1H	132.6	10	0.01	-0.0835026	0.0152834	1.49793e-05	0.850814	-2.39607			18.0095									-5.44388		-1.52831	-0.181601	-0.0698466		2.3103	-1.163	1.40667				0.609142	0.248677			0.00344048									0.0160256
HEA	i_11_20772	BOPA1_4592_118	1H	132.7	11	0.2	-1.61647	0.00792226	0.00546482		-2.39607		1.79048			-5.44235	-2.76846				-3.03554		-5.45585		-1.8823	-0.181601		-1.68266	2.84417					-3.34386		0.247225		0.401542			0.00433441	0.147518				0.0496047		0.0162048
HEA	i_12_20429	BOPA2_12_20429	1H	132.7	25	0.29	-1.5185	0.000862714	0.00621165	0.850814	-2.30635	-1.95085	1.79048	-2.42504	-5.42083	-5.47925	-2.76846	-1.12111	-2.18519	1.02832	-2.89122	0.337731	-6.38221	-2.35232	-1.52831	-0.181601	-0.0698466	-1.68266	2.84417	-1.163	1.40667	2.71139	0.987295	-3.34386	0.6072	0.262554	0.234225	0.40044	0.137088	0.00202314	0.00514438	0.146573	0.664819	0.260845	0.754559	0.0628873	0.897571	0.00760975	0.181447
HEA	i_12_31081	BOPA2_12_31081	1H	132.9	17	0.105	-1.25068	0.00817691	0.000172758	0.850814				17.1861	-5.42083				-0.691135	2.49974		0.630265		-2.35232	-1.52831	-0.181601	-0.0698466	-1.68266	2.84417	-1.163	1.40667	2.71139	0.987295	-3.34386	0.608405				0.00189009	0.00209422				0.716407	0.497865		0.77632		0.182913
HEA	i_SCRI_RS_199945	SCRI_RS_199945	1H	132.9	25	0.295	-1.4805	0.00166996	0.00541808	0.850814	-2.30635	-2.15061	1.80333	-2.09827	-5.42083	-5.53893	-2.79314	-1.02795	-0.691135	2.2573	-3.03554	0.630265	-6.83627	-2.60013	-0.884595	-0.181601	-0.0698466	-1.68266	2.84417	-0.821181	1.40667	2.71139	0.987295	-3.34386	0.607157	0.262497	0.200678	0.402213	0.200542	0.00202063	0.00453698	0.133786	0.691499	0.715463	0.540575	0.0490478	0.775562	0.00460863	0.147267
HEA	i_11_10443	BOPA1_3263_2865	1H	133	22	0.16	-1.50096	0.00107336	0.00583079		-2.39607	-1.95085	1.79048	-2.04874	-5.42083	-5.47925	-2.79314	-1.12111	-0.691135	2.49974	-3.03554	0.630265	-5.45585	-2.35232		-0.181601	-0.0698466	-1.68266	2.84417	-1.163	1.40667		0.987295	-3.34386		0.24657	0.23467	0.400888	0.203116	0.0020431	0.00518674	0.134203	0.665119	0.715755	0.496831	0.0492905	0.775796	0.0160584	0.181863
HEA	i_12_30934	BOPA2_12_30934	1H	133.1	23	0.165	-1.42626	0.00226514	0.00498938	0.850814	-2.30635	-1.95085	1.79048	-2.04874	-5.42083	-5.44235	-2.79314	-1.12111	-0.691135	2.49974	-3.03554	0.630265	-5.45585	-2.35232		-0.181601	-0.0698466	-1.68266	2.84417	-1.163	1.40667		0.987295	-3.34386	0.607605	0.263092	0.234752	0.40097	0.203194	0.00204679	0.00428797	0.134271	0.665174	0.715802	0.496906	0.0493299	0.775834	0.0160768	0.181939
HEA	i_SCRI_RS_148694	SCRI_RS_148694	2H	0	2	0						-0.753891																				-2.50707					0.650874
HEA	i_SCRI_RS_166806	SCRI_RS_166806	2H	0	14	0.01	1.30087	0.0226815	0.0159169	-5.95047	-3.96816		-12.156	-1.41223			-5.61154	-1.77702						-2.32832	-4.993		0.407225	-1.4587	0.151887	-8.79568	-0.939451		-1.08999		0.00154476	0.0359738		3.39242e-05	0.463251			0.00235813	0.376628						0.243942
HEA	i_SCRI_RS_187638	SCRI_RS_187638	2H	0	18	0.02	1.16204	0.0150991	0.0217085	-5.95047	-3.96816	-0.567581	-12.0802	-1.24062			-5.61154	-1.77702			1.28855		-4.01556	-2.31021	-5.47459		0.407225	-1.4587	0.151887	-8.88726	-0.939451	-2.50707	-1.049		0.00151793	0.0356752	0.726544	3.33175e-05	0.515874			0.00232008	0.375856			0.482891		0.0420164	0.244254
HEA	i_SCRI_RS_165171	SCRI_RS_165171	2H	2	1	0.005	5.29261	0.00706649	0.0014634												1.28855																									0.491709
HEA	i_SCRI_RS_166816	SCRI_RS_166816	2H	2	1	0.005	5.29261	0.00706649	0.0014634												1.28855																									0.491709
HEA	i_SCRI_RS_135585	SCRI_RS_135585	2H	2.1	1	0																		-2.31021																									0.253694
HEA	i_SCRI_RS_139708	SCRI_RS_139708	2H	2.2	2	0				-6.06202										-1.45795															0.00206987										0.447018
HEA	i_11_10326	BOPA1_2582_767	2H	2.3	16	0							-12.0802	-1.24062	0.761069	-6.06619	-5.72617		-1.30718			-2.48186	-4.47474	-2.31021	-5.32983	-4.73731		-1.4587	1.7583	-9.07709	-0.939451		-1.30535					3.25059e-05	0.515302	0.661843	0.00470452	0.00186153		0.430394			0.191448	0.0239818	0.243612
HEA	i_12_31446	BOPA2_12_31446	2H	2.3	14	0.105	1.37409	0.0142833	0.0128727	-5.8238	-3.96816	-0.400693	-11.6817	-1.30715	0.46087		-5.09981		-1.30718	-1.84416							0.407225			-8.85301	-0.939451	-2.50707	-1.10162		0.00210336	0.036794	0.812238	9.04835e-05	0.504573	0.795802		0.00741925		0.433789	0.32398
HEA	i_SCRI_RS_136200	SCRI_RS_136200	2H	2.3	10	0.01	1.66977	0.00981474	0.00249079	-5.97505								-1.77702	-1.30718		1.28855			-2.31021	-5.32983		0.407225		-11.1344	-9.07709	-0.939451				0.0021281								0.380333	0.43534		0.48699			0.248688
HEA	i_SCRI_RS_173486	SCRI_RS_173486	2H	2.3	24	0.01	0.96577	0.0253053	0.0335928	-5.97505	-3.96816	-0.796116	-12.0802	-1.24062	0.761069	-6.06619	-5.72617	-1.77702		-1.45795	1.28855	-2.48186	-4.01556	-2.31021	-5.32983	-4.73731	0.407225	-1.4587	1.7583	-9.07709	-0.939451	-2.50707	-1.30535	-3.69094	0.00182229	0.0346632	0.627851	3.01404e-05	0.513542	0.660513	0.00453408	0.00178137	0.373207		0.436646	0.48046	0.189595	0.0408897	0.241642
HEA	i_SCRI_RS_175550	SCRI_RS_175550	2H	2.3	1	0.005	5.29261	0.00706649	0.0014634												1.28855																									0.491709
HEA	i_11_20609	BOPA1_3692_940	2H	3.4	1	0										-6.06619																									0.00554569
HEA	i_SCRI_RS_10642	SCRI_RS_10642	2H	3.8	24	0				-5.97505	-3.63165	-4.3504		-0.520387	0.761069	-5.99645	-6.04834	-2.33667	-2.86763	-1.45795	0.0752388	-1.97717	-4.05602	-2.31021	-6.55664	-5.17825	-0.339108	-0.676423	2.6693	-8.68991	-0.565707	-2.50339	-1.20777	-5.23353	0.00185717	0.0537139	0.0183835		0.805025	0.661086	0.00542132	0.00187652	0.228995	0.0878754	0.437472	0.968201	0.301397	0.0427693	0.24249
HEA	i_SCRI_RS_173554	SCRI_RS_173554	2H	3.85	3	0							2.4084																	-9.75469	-1.53332							0.250747
HEA	i_SCRI_RS_156845	SCRI_RS_156845	2H	4	8	0				-6.14047				-4.38002		-6.46186			-2.49301			-2.11485		-2.27032			-1.91532							-5.23353	0.00227488				0.0338197		0.00447601			0.166114			0.271634		0.26622
HEA	i_SCRI_RS_167823	SCRI_RS_167823	2H	4	6	0						-4.3504							-2.86763									-1.97234				-2.50339	-1.20777	-5.23353			0.0207356							0.0941165
HEA	i_SCRI_RS_174552	SCRI_RS_174552	2H	4	1	0													-2.6623																									0.128107
HEA	i_SCRI_RS_184899	SCRI_RS_184899	2H	4	5	0						-4.3504																-1.97234				-2.50339	-1.20777	-5.23353			0.0208179
HEA	i_12_10718	BOPA2_12_10718	2H	4.2	4	0							-12.0802				-6.21692			-1.45795								-1.97234										4.06631e-05				0.00113001			0.444303
HEA	i_12_30132	BOPA2_12_30132	2H	4.2	25	0				-5.97505	-3.55456	-4.3504	-12.0802	-0.520387	0.761069	-6.06619	-6.21692	-2.33667	-2.86763	-1.45795	0.512412	-2.11485	-5.11059	-2.31021	-6.40377	-4.73731	-0.339108	-1.97234	1.7583	-9.21212	-0.114972	-2.50339	-1.20777	-5.23353	0.00169945	0.0563152	0.0174252	2.67183e-05	0.803417	0.658413	0.00427554	0.000860812	0.225102	0.0852388	0.433624	0.783677	0.260692	0.00695466	0.238549
HEA	i_SCRI_RS_122	SCRI_RS_122	2H	4.2	25	0				-5.97505	-3.96816	-4.3504	-12.0802	-0.520387	0.761069	-6.06619	-6.21692	-2.33667	-2.86763	-1.45795	0.564876	-2.11485	-5.11059	-2.31021	-6.40377	-4.73731	-0.339108	-1.97234	1.7583	-9.21212	-0.939451	-2.50339	-1.20777	-5.23353	0.00169227	0.0334168	0.0173808	2.65237e-05	0.803341	0.658287	0.00426034	0.000856749	0.224918	0.0851151	0.433442	0.76163	0.260503	0.00693239	0.238363
HEA	i_SCRI_RS_128813	SCRI_RS_128813	2H	4.2	25	0				-5.97505	-3.55456	-4.3504	-12.0802	-1.24062	0.761069	-6.06619	-6.21692	-1.77702	-2.86763	-1.45795	1.28855	-2.41901	-5.11059	-2.31021	-6.40377	-4.73731	-0.339108	-1.4587	1.7583	-9.07709	-0.939451	-2.50339	-1.20777	-3.69094	0.00172129	0.0566107	0.01756	2.73144e-05	0.511272	0.658797	0.00432173	0.000873193	0.370633	0.0856131	0.434175	0.478094	0.210301	0.00702234	0.239111
HEA	i_SCRI_RS_146936	SCRI_RS_146936	2H	4.2	10	0						-4.3504	-12.0802			-6.06619	-6.21692										-0.339108	-1.97234	-11.1344			-2.50339	-1.20777	-5.23353			0.0193092	3.58298e-05			0.00493343	0.00104105
HEA	i_SCRI_RS_146997	SCRI_RS_146997	2H	4.2	20	0.01	1.30826	0.0420626	0.0365421	-6.28808	-5.66509	-4.59682	-12.0802	-3.33464	-1.52961		-6.21692	-3.61535	-3.26745	-0.814849	0.772694	-3.0584	-7.84631	-2.26144	-6.40377	-3.82927	1.93116	-1.97234	1.7583			-2.50339			0.00133293	0.00382356	0.012289	2.70871e-05	0.0629831	0.418985		0.000868529	0.0793873	0.0522846	0.678242	0.669772	0.113128	1.36434e-05	0.223471
HEA	i_SCRI_RS_148734	SCRI_RS_148734	2H	4.2	17	0					-3.55456		-12.0802	-1.24062	0.686935	-6.05494	-6.21692		-2.86763	-1.33088	1.28855		-4.48141	-2.31021		-4.73731	-0.339108		3.92021	-9.07709	-0.939451			-3.69094		0.0590687		3.26628e-05	0.515413	0.694032	0.00495577	0.000980435		0.0887163	0.480899	0.48241		0.0194282	0.243736
HEA	i_SCRI_RS_182210	SCRI_RS_182210	2H	4.2	20	0				-6.28808	-5.66509	-4.59682	-12.0802	-3.40891	-1.52961		-6.21692	-3.61535	-3.26745	-0.814849	0.816383	-3.0584	-7.84631	-2.26144	-6.40377	-3.82927	1.93116	-1.91979	1.7583			-2.50339			0.00133213	0.00382166	0.0122843	2.70602e-05	0.0566149	0.41896		0.000867971	0.0793711	0.0522719	0.678225	0.653664	0.113109	1.36289e-05	0.223446
HEA	i_SCRI_RS_238263	SCRI_RS_238263	2H	4.2	6	0							-12.0802			-7.30844					0.772694					-3.82927			-11.1344					-6.35634				3.73378e-05			0.00222551					0.67525
HEA	i_12_21415	BOPA2_12_21415	2H	4.5	4	0																			-6.40377				3.92021	-9.21212	-0.939451
HEA	i_SCRI_RS_184395	SCRI_RS_184395	2H	4.5	19	0.005	1.93006	0.00103523	0.0371832			-4.59682	-12.0802	-0.520387	-1.57901	-6.06619	-6.21692	-2.33667		-1.45795	0.564876	-2.11485	-5.11059	-2.31021	-6.40377	-3.98875			3.92021	-9.21212	-0.939451	-2.50339	-1.20777				0.0128052	3.01521e-05	0.804687	0.407744	0.00453519	0.000930942	0.228172		0.436661	0.763246	0.263847	0.00733426	0.241657
HEA	i_SCRI_RS_192440	SCRI_RS_192440	2H	5.4	19	0				-6.28808	-5.66509	-4.59682			-1.57901	-6.46186	-6.21692	-3.61535				-2.11485	-5.58304	-2.36922	-6.40377	-3.82927	0.498975	-1.97234	1.7583	-9.51432	-0.939451	-2.50339		-5.23353	0.00135775	0.00388227	0.0124339			0.405776	0.00371843	0.00088587	0.0798873				0.261845	0.00567217	0.227251
HEA	i_SCRI_RS_168604	SCRI_RS_168604	2H	5.5	15	0				-6.28808			-12.0802	-3.40891	-1.57901				-3.26745	-0.814849	0.772694	-3.0584		-2.26144		-3.82927	1.93116			-9.51432	-4.03189		-1.27728	-6.35634	0.00149174			3.26315e-05	0.0591868	0.409791				0.0547234	0.681335	0.672936	0.116838		0.228214
HEA	i_12_11030	BOPA2_12_11030	2H	5.95	1	0																				-3.82927
HEA	i_SCRI_RS_133377	SCRI_RS_133377	2H	6.3	23	0.005	1.20794	0.00109085	0.0668109	-6.28808	-5.66509	-4.59682	-12.0802	-3.16155	-5.21062	-6.69861	-5.53897	-3.61535	-3.26745	-0.755168		-3.29449	-7.84631		-6.30011	-3.60232	1.93116	-2.35919	-0.661968	-9.52484	-8.81773	-2.56795	-1.40748	-6.35634	0.00108534	0.00322701	0.0107863	1.92762e-05	0.0734817	0.00150381	0.0063435	0.011909	0.0740358	0.0481173	0.687386		0.0913089	9.47972e-06
HEA	i_SCRI_RS_13476	SCRI_RS_13476	2H	6.3	6	0									-5.25658		-6.65681							-2.20208						-9.0692	-8.36648		-1.63772							0.00206136		0.00396712							0.260585
HEA	i_SCRI_RS_190048	SCRI_RS_190048	2H	6.3	19	0.005	1.07158	0.0327589	0.0468369	-6.28808	-5.66509	-4.59682	-12.0802	-3.40891	-1.52961		-6.21692	-3.61535	-3.26745	-0.814849		-3.0584	-7.84631	-2.26144	-6.40377	-3.82927	1.93116		3.70432			-2.50339		-6.35634	0.00126431	0.00366033	0.0118836	2.48176e-05	0.0554672	0.416783		0.00082072	0.0779742	0.051179	0.676802		0.111431	1.24236e-05	0.221284
HEA	i_SCRI_RS_169758	SCRI_RS_169758	2H	6.4	21	0				-6.28808		-4.59682	-12.0802	-3.40891		-6.46186	-7.28351	-3.61535		-0.755168		-3.29449	-7.84631	-2.26144	-7.08964	-3.69961	1.93116	-2.40518	1.7583	-9.51432	-8.51232	-2.50339	-1.56239	-6.35634	0.00109388		0.0108401	1.95272e-05	0.0524088		0.0031061	0.000112843	0.0742333		0.687588		0.0915302	9.61182e-06	0.215412
HEA	i_SCRI_RS_187012	SCRI_RS_187012	2H	6.4	20	0				-6.28808		-4.63574	-12.0802	-3.40891		-6.46186	-7.28351	-3.61535				-3.29449	-7.84631	-2.26144	-7.08964	-3.87672	1.75734	-2.54743	1.7583	-9.51432	-8.3792	-2.53449	-1.56239	-6.35634	0.00109099		0.0105217	1.94416e-05	0.0523549		0.00309929	0.000112435	0.0741672				0.0914561	9.5667e-06	0.215307
HEA	i_SCRI_RS_157314	SCRI_RS_157314	2H	6.45	8	0							-12.0802				-6.21692					-3.0584		-2.36922		-3.82927				-9.51432	-4.03189			-6.35634				3.29525e-05				0.000986141					0.117042		0.231496
HEA	i_SCRI_RS_182947	SCRI_RS_182947	2H	6.45	6	0										-5.99811		-3.61535		-0.169608						-2.32463			3.92021				-1.55092								0.00934082		0.0882401		0.935488
HEA	i_SCRI_RS_192463	SCRI_RS_192463	2H	6.5	21	0				-6.28808		-4.59682	-12.0802	-3.40891		-6.46186	-7.28351	-3.61535		-0.755168		-3.29449	-7.84631	-2.26144	-7.08964	-3.69961	1.93116	-2.40518	1.7583	-9.51432	-8.51232	-2.50339	-1.56239	-6.35634	0.00109388		0.0108401	1.95272e-05	0.0524088		0.0031061	0.000112843	0.0742333		0.687588		0.0915302	9.61182e-06	0.215412
HEA	i_SCRI_RS_88391	SCRI_RS_88391	2H	6.6	1	0																					1.93116
HEA	i_SCRI_RS_177330	SCRI_RS_177330	2H	7.1	2	0																								-9.51432	-8.51232
HEA	i_11_21377	BOPA1_8930_370	2H	7.2	15	0				-9.4765	-5.66509	-4.64381			-5.56004			-3.61535			0.693462	-3.29449	-8.43806	-2.26144	-7.78595	-3.94603			1.7583			-2.50339	-1.56239	-6.35634	1.70634e-05	0.003734	0.0136241			0.000622285			0.0786172			0.701782	0.0964292	4.67571e-06	0.222281
HEA	i_12_30781	BOPA2_12_30781	2H	7.4	1	0														-1.11884																									0.593578
HEA	i_SCRI_RS_213799	SCRI_RS_213799	2H	7.4	6	0					-5.66509									-1.11884		-3.29449	-9.47984		-7.71111			-2.35919								0.00437942									0.587378		0.102367	4.46879e-06
HEA	i_12_10592	BOPA2_12_10592	2H	7.8	25	0				-9.4765	-5.66509	-5.72913	-12.0802	-3.40891	-5.99868	-6.33177	-7.58262	-5.63812	-3.26745	-2.01825	0.710268	-3.29449	-9.93945	-2.39163	-7.78595	-6.26215	2.63893	-2.40518	1.7583	-9.51432	-8.51232	-2.50339	-2.03703	-7.63857	7.73627e-06	0.00255816	0.00139432	1.20914e-05	0.0468056	0.000104514	0.00279896	2.32738e-05	0.00231689	0.0429546	0.361516	0.682797	0.0837363	5.46993e-08	0.179357
HEA	i_12_30424	BOPA2_12_30424	2H	7.8	22	0				-9.4765		-4.64381	-12.0802	-3.40891	-5.99868	-6.46186	-7.58262	-5.63812	-3.26745	-2.01825		-3.29449	-9.93945	-2.26144		-6.26215	2.63893	-2.40518	1.7583	-9.51432	-8.51232	-2.50339	-2.03703	-6.40732	1.009e-05		0.0112977	1.5601e-05	0.0497036	0.00012803	0.00277478	2.95587e-05	0.00263652	0.0457015	0.367727		0.0877898	8.04336e-08	0.210075
HEA	i_SCRI_RS_164876	SCRI_RS_164876	2H	7.8	18	0					-5.66509						-7.58262	-4.85812	-3.26745	-1.11884	0.772694	-3.29449	-9.94057	-2.26144	-7.78595	-3.94603	2.63893	-3.40082	1.69671	-8.9743	-8.50238		-1.75111	-6.35634		0.0034637						4.11792e-05	0.0136257	0.0498139	0.577701	0.666445	0.0937566	1.27585e-07	0.21855
HEA	i_SCRI_RS_167465	SCRI_RS_167465	2H	7.8	3	0							-12.0802							-3.94031								-2.07724										4.27148e-05							0.141307
HEA	i_SCRI_RS_175603	SCRI_RS_175603	2H	7.8	24	0				-6.28808	-5.66509	-4.59682	-12.0802	-3.40891	-1.52961	-6.46186	-5.71232	-3.61535	-3.26745	-0.814849	0.772694	-3.0584	-7.84631	-2.26144	-6.40377	-3.82927	1.93116	-1.97234	1.7583	-9.51432	-8.51232	-2.50339		-6.35634	0.00109463	0.00324978	0.0108447	1.95506e-05	0.0524223	0.410852	0.00310786	0.00250155	0.0742498	0.048283	0.672908	0.664316	0.106934	9.62427e-06	0.215438
HEA	i_SCRI_RS_103515	SCRI_RS_103515	2H	7.85	6	0								-3.40891	-5.99868	-6.33177			-3.26745		0.585083													-7.63857					0.061264	0.000258697	0.00488976			0.0567056		0.750797
HEA	i_11_20563	BOPA1_3453_1974	2H	7.9	21	0					-6.97006	-5.72913	-12.0802	-3.40891	-5.99868	-6.33177	-7.58262		-3.26745		0.585083	-3.29449	-10.7251		-7.78595	-6.61525	2.63893	-2.07724	1.7583	-9.51432	-8.51232	-2.75729	-2.03703	-7.63857		0.000162747	0.00149898	1.3778e-05	0.0482692	0.000115969	0.00298385	2.63067e-05		0.0443412		0.737503	0.0857898	1.49028e-08
HEA	i_SCRI_RS_141753	SCRI_RS_141753	2H	7.9	24	0				-9.4765	-6.97006	-5.72913	-12.0802	-3.40891	-5.99868	-6.33177	-7.58262		-3.26745	-3.94031	0.710268	-3.29449	-10.7251	-2.39163	-7.78595	-6.61525	2.63893	-2.07724	1.7583	-9.51432	-8.51232	-2.75729	-2.03703	-7.63857	7.5507e-06	0.000144694	0.00137647	1.1813e-05	0.0465501	0.000102595	0.00276727	2.27709e-05		0.0427127	0.115164	0.682447	0.0833766	1.15487e-08	0.178851
HEA	i_SCRI_RS_194134	SCRI_RS_194134	2H	7.9	1	0																-3.29449																									0.10788
HEA	i_SCRI_RS_135391	SCRI_RS_135391	2H	8.3	24	0				-9.4765	-7.06438	-5.72913	-12.0802	-3.40891	-6.2621	-6.33177	-7.58262	-5.63812	-3.71922	-3.94031	0.585083	-3.59955	-10.7251	-2.39163	-9.97277	-6.61525		-2.07724	1.7583	-8.92397	-8.51232	-2.75729	-2.03703	-7.63857	6.57877e-06	0.000103464	0.00127932	1.03502e-05	0.0451248	5.77725e-05	0.00259396	2.01155e-05	0.00214138	0.022201	0.112787	0.733853	0.0647636	9.27535e-09	0.176001
HEA	i_SCRI_RS_150792	SCRI_RS_150792	2H	8.3	2	0																					2.66482		3.92021
HEA	i_SCRI_RS_159503	SCRI_RS_159503	2H	8.3	25	0				-9.4765	-7.06438	-5.72913	-12.0802	-3.83697	-6.2621	-6.33177	-7.58262	-5.63812	-3.71922	-3.94031	0.381298	-3.59955	-10.7239	-2.39163	-9.97277	-6.61525	2.66482	-2.07724	1.7583	-8.92397	-8.51232	-2.75729	-2.03703	-7.63857	6.52504e-06	0.000102826	0.00127374	1.02691e-05	0.0211924	5.73916e-05	0.00258396	1.99675e-05	0.00213284	0.0221489	0.112647	0.820374	0.064659	9.90522e-09	0.175832
HEA	i_SCRI_RS_162694	SCRI_RS_162694	2H	8.3	2	0															0.585083							-2.07724																		0.754011
HEA	i_SCRI_RS_224641	SCRI_RS_224641	2H	8.3	15	0				-9.4765		-5.72913	-12.0802	-3.40891	-5.99868	-6.33177		-5.63812	-3.26745	-3.94031	0.585083						2.66482		1.7583			-2.75729	-2.03703	-7.63857	1.78738e-05		0.0021768	2.70028e-05	0.0565887	0.000198194	0.00414949		0.00348322	0.0522469	0.131309	0.746303
HEA	i_SCRI_RS_193452	SCRI_RS_193452	2H	8.35	2	0				-9.4765																								-7.63857	2.64753e-05
HEA	i_12_10430	BOPA2_12_10430	2H	8.6	2	0								-3.83697															-11.1344										0.0332966
HEA	i_12_31497	BOPA2_12_31497	2H	8.6	20	0				-9.4765		-5.72913	-12.0802	-3.83697	-6.2621	-6.33177	-7.58262	-5.63812	-3.71922		0.503748	-3.59955	-10.7325		-9.97277		2.66482	-2.07724	-10.6201	-8.92397	-8.51232	-2.75729		-7.63857	7.86849e-06		0.00140704	1.22897e-05	0.0223705	6.67374e-05	0.00282152	2.3632e-05	0.00233623	0.0233639		0.766751	0.0670794	1.20559e-08
HEA	i_SCRI_RS_141771	SCRI_RS_141771	2H	8.6	14	0				-9.4765		-5.65457		-3.83697	-6.2621			-5.49621	-3.71922		0.381298		-10.7317					-2.22906	1.36921	-8.92397	-8.3575	-2.75729	-2.03703		1.56144e-05		0.00237014		0.0272789	0.000115935			0.00433793	0.0284177		0.827831		3.33891e-08
HEA	i_SCRI_RS_192552	SCRI_RS_192552	2H	8.6	21	0				-9.4765	-7.06438	-5.72913	-12.0802	-3.83697	-6.2621		-7.58262	-5.63812		-3.94031	0.299263	-3.59955	-10.7325	-2.28102		-6.61525		-2.07724	1.7583	-8.92397	-8.51232	-2.75729	-2.03703	-7.63857	9.14391e-06	0.000132609	0.00152394	1.41949e-05	0.0233625	7.53229e-05		2.70526e-05	0.00251325		0.118559	0.861127	0.0690865	1.53159e-08	0.217302
HEA	i_12_10502	BOPA2_12_10502	2H	8.9	1	0				-9.4765																									2.89046e-05
HEA	i_SCRI_RS_173604	SCRI_RS_173604	2H	8.9	5	0					-7.45151	-5.72913										-3.4151				-6.61525						-2.75729				0.000193893	0.00265433										0.0919065
HEA	i_SCRI_RS_231057	SCRI_RS_231057	2H	8.9	23	0				-9.4765	-7.45151	-5.72913	-12.0802		-6.2621	-6.46186	-7.58262	-5.63812	-4.62616	-3.94031	-0.201487	-3.4151	-10.7908		-10.13	-6.61525	2.66482	-1.92863	2.90347	-8.92397	-8.51232	-2.32437	-2.03703	-7.63857	6.32253e-06	6.31059e-05	0.00125263	9.9632e-06		5.59534e-05	0.00221541	1.94092e-05	0.00210047	0.00518398	0.112113	0.906614	0.0703018	2.43042e-09
HEA	i_SCRI_RS_204158	SCRI_RS_204158	2H	9.2	23	0				-8.89219	-7.62159	-5.43565		-3.80714		-6.53617	-7.58262	-5.63812	-4.62616	-4.20121	-5.0252	-3.873	-10.7908	-2.29562	-11.1688	-6.61525	1.5991	-1.93434	2.97363	-8.92397	-8.79616	-2.32437	-2.03703	-7.77332	2.99723e-05	5.03244e-05	0.00248278		0.0231079		0.00077572	2.16011e-05	0.00222544	0.00544154	0.07495	0.0123447	0.0431853	2.97686e-09	0.198432
HEA	i_SCRI_RS_605	SCRI_RS_605	2H	9.2	9	0					-7.45151	-5.66608						-5.63812			-5.05268	-4.42868		-1.56443			2.66482	-2.19726				-2.32437				0.000190539	0.00230105						0.00413226			0.0176886	0.0342362		0.453026
HEA	i_12_30155	BOPA2_12_30155	2H	9.6	5	0						-5.66608		-2.99973				-5.55997			-5.05268			-1.35385													0.00244332		0.102576				0.00843993			0.0183743			0.535062
HEA	i_SCRI_RS_157480	SCRI_RS_157480	2H	9.6	2	0						-5.65781									-5.05268																0.00341982									0.0186916
HEA	i_SCRI_RS_136287	SCRI_RS_136287	2H	10.4	6	0.015	-2.00704	0.0250898	0.037095	-9.41505	-7.45151											-5.33407				-7.73229		-2.36766						-7.77332	6.01877e-05	0.000167915											0.0170625
HEA	i_SCRI_RS_159158	SCRI_RS_159158	2H	10.4	6	0.02	-1.99978	0.0364217	0.0351673	-9.41505	-7.21968											-5.27415				-7.73229		-1.87434						-7.77332	6.07009e-05	0.000294766											0.0156692
HEA	i_SCRI_RS_209516	SCRI_RS_209516	2H	10.4	20	0				-9.41505	-7.45151		-12.0802	-3.73899	-6.03704	-6.48249	-8.11353	-5.63812	-5.22468	-4.34974	-4.9573	-5.00206		-2.39163	-10.9957	-7.73229	2.66482	-2.35062				-2.32437	-1.63325	-7.77332	2.75733e-05	8.40843e-05		1.4087e-05	0.0278361	0.000145977	0.000655221	4.29741e-06	0.00250358	0.00157484	0.0847913	0.0142818	0.0154206		0.182729
HEA	i_SCRI_RS_144545	SCRI_RS_144545	2H	10.5	6	0				-9.23499					-6.03704	-6.48249	-8.11353	-5.46047		-4.34974															3.40366e-05					0.00027429	0.00109653	1.06244e-05	0.00667862		0.0987595
HEA	i_SCRI_RS_160747	SCRI_RS_160747	2H	11.4	3	0															-4.9573									-8.12889	-10.6724															0.0199173
HEA	i_12_30631	BOPA2_12_30631	2H	11.6	10	0.01	1.61462	0.00740429	0.0439428			-5.54033		-3.70491	-5.68987	-6.48249	-8.11353		-5.86436	-4.34974				-4.35382					-11.1344					-7.63411			0.00334443		0.0389556	0.000705662	0.00102784	9.48365e-06		0.000618039	0.0968791				0.0338159
HEA	i_SCRI_RS_188511	SCRI_RS_188511	2H	11.6	24	0				-9.18893	-6.765	-5.52009	-10.7862	-3.41516	-6.17333	-6.03791	-8.26077	-5.53074	-5.97676	-3.99517	-5.01033	-5.6166	-12.3598	-4.28868		-7.4554	1.90045	-1.29579	1.16444	-8.79319	-10.5219	-5.53678	-1.87145	-7.61358	3.87412e-05	0.000368874	0.00287442	4.83949e-05	0.0461841	8.49416e-05	0.0013581	2.27185e-06	0.00262679	0.000311634	0.130264	0.0171164	0.00924228	2.63947e-10	0.0231618
HEA	i_11_20112	BOPA1_12224_363	2H	12.1	1	0						-5.27872																									0.00738783
HEA	i_SCRI_RS_141564	SCRI_RS_141564	2H	12.1	24	0					-7.45151	-5.28302	-11.0296	-3.70491	-6.69462	-8.98512	-8.44334	-5.63812	-5.86436	-7.42909	-5.01006	-5.59341	-12.1232	-4.37226	-10.1722	-9.06887	2.22264	-3.26035	1.81918	-8.12889	-10.6724	-5.42477	-1.7809	-8.03399		4.04288e-05	0.00249819	1.21189e-05	0.0252294	1.55499e-05	3.71399e-08	1.08215e-06	0.00160006	0.000207368	0.00244441	0.0135253	0.0061205	1.0362e-10	0.020182
HEA	i_SCRI_RS_158433	SCRI_RS_158433	2H	12.1	5	0										-8.97072			-6.69722			-5.59341		-4.37226		-9.06887															4.33691e-07			0.000134151			0.0118925		0.0330605
HEA	i_SCRI_RS_231806	SCRI_RS_231806	2H	12.1	16	0.005	1.8972	0.00096415	0.0836154			-5.28302	-11.0296	-4.09814	-6.69462				-6.69722	-7.42909	-3.79428		-12.1263	-4.37226	-10.4316				1.81918	-9.34829	-10.6724	-5.42477	-1.60415	-8.03399			0.00353192	2.42047e-05	0.0169332	3.05545e-05				5.95576e-05	0.00346068	0.0608072		4.8148e-10	0.0250185
HEA	i_SCRI_RS_152744	SCRI_RS_152744	2H	12.3	15	0					-7.45151	-5.28302	-11.0296	-4.09814	-6.69462		-8.32565		-7.65353		-3.80808					-9.06887	2.22264	-3.52471	1.81918	-9.34829	-10.6724			-8.03399		8.74489e-05	0.0038631	2.89457e-05	0.0180226	3.63855e-05		5.67721e-07		3.84735e-06		0.0617403
HEA	i_11_20724	BOPA1_4277_1901	2H	12.4	1	0						-5.28302																									0.00656064
HEA	i_SCRI_RS_226348	SCRI_RS_226348	2H	12.5	5	0							-11.0296					-5.63812	-7.65353				-12.1232	-4.25209														5.42558e-05					0.00360686	8.21936e-06				2.44715e-09	0.0449389
HEA	i_SCRI_RS_155957	SCRI_RS_155957	2H	12.7	23	0					-7.45151	-5.28302	-11.0296	-4.56578	-6.69462	-8.98512	-8.00939	-5.63812	-7.65353	-7.42909		-6.18368	-12.1989	-4.25209	-11.2799	-9.47357	-2.40953	-5.53042	1.81918	-9.34829	-10.9255	-5.9797	-1.60415	-8.03399		3.3269e-05	0.00223806	9.72546e-06	0.00532363	1.25439e-05	2.64012e-08	5.71076e-07	0.00142051	1.02949e-06	0.00218891		0.00343739	7.86237e-10	0.0279224
HEA	i_SCRI_RS_202814	SCRI_RS_202814	2H	13.75	1	0																												-8.03399
HEA	i_11_10943	BOPA1_791_1113	2H	14.4	24	0					-8.82524	-6.17741	-11.0296	-10.3603	-7.22796	-9.88644	-9.89186	-6.19847	-9.03161	-7.42909	-8.63259	-6.18368	-12.5279	-4.25209	-10.6685	-9.29288	-3.4288	-5.36183	-0.00925238	-9.34829	-10.9255	-6.74904	-0.862891	-8.03399		1.78972e-06	0.000151249	5.00028e-06	6.34633e-08	8.86654e-07	1.10684e-09	3.50138e-10	0.000451084	1.06572e-08	0.00156813	8.24211e-06	0.00253027	6.43768e-13	0.0232594
HEA	i_SCRI_RS_153226	SCRI_RS_153226	2H	14.4	20	0.005	-1.65837	0.0227619	0.176044		-8.82524		-11.3077		-7.22796	-9.88644	-9.89186	-6.19847	-8.57985	-7.42909	-6.59389	-6.18368	-12.5279	-4.25209	-10.6685	-9.29288	-6.17185	-5.36183	-0.00925238	-9.34829	-11.4027	-6.74904				4.56036e-06		0.0418722		2.38188e-06	4.92283e-09	1.69851e-09	0.000760329	0.0305836	0.00241144	0.232696	0.00375721	5.01789e-12	0.0294461
HEA	i_SCRI_RS_154683	SCRI_RS_154683	2H	14.4	22	0.015	-1.78579	0.0142333	0.216144		-8.82524		-11.0296	-10.3603	-7.03599	-9.88644	-9.89186	-6.19847	-9.03161	-7.42909	-8.72522	-6.18368	-12.5279	-4.25209	-10.6685	-9.29288	-6.17185	-5.36183	-0.00925238	-9.34829	-11.4027	-6.74904		-8.03399		1.89623e-06		5.27266e-06	6.82911e-08	2.45901e-06	1.21364e-09	3.85977e-10	0.000465882	1.15633e-08	0.00161041	6.76138e-06	0.00259287	7.30617e-13	0.0236007
HEA	i_SCRI_RS_179003	SCRI_RS_179003	2H	14.4	9	0					-8.82524				-7.03599					-7.42909		-6.18368		-4.25209	-10.6685		-6.17185		-0.00925238					-8.03399		2.01277e-05				2.48403e-05					0.00478477		0.0070533		0.0429363
HEA	i_12_31284	BOPA2_12_31284	2H	15.4	23	0.005	-1.81021	0.0232603	0.217649	-5.48039	-8.82524		-11.0296	-10.7861	-7.07109	-9.7671	-9.77673	-5.85069	-9.03161	-7.42909	-8.72522	-6.18368	-12.3922	-4.07789	-10.6685	-9.29288	-6.17185	-5.36183	-0.00925238	-9.34829	-11.2722	-6.312		-8.03399	0.00213061	1.80602e-06		5.04205e-06	7.65943e-08	2.94699e-06	8.49202e-10	2.74203e-10	0.000447746	1.07941e-08	0.0015747	6.47198e-06	0.00254002	1.29359e-12	0.0460233
HEA	i_SCRI_RS_149462	SCRI_RS_149462	2H	15.4	12	0					-8.82524	-6.37144			-7.07109		-9.89186					-6.18368	-12.2543		-10.6685		-6.17185	-5.51414	-0.00925238			-6.312		-8.03399		1.04692e-05	0.000222458			1.59415e-05		6.90466e-09					0.00534339	9.87572e-11
HEA	i_SCRI_RS_160179	SCRI_RS_160179	2H	15.4	1	0.02	5.06332	0.0182073	0.0107752																							-6.24902
HEA	i_SCRI_RS_168461	SCRI_RS_168461	2H	15.4	19	0.01	1.95613	0.00119158	0.129207		-8.72324	-6.48694	-10.9334	-9.81837	-6.34276	-10.2584	-9.89186	-5.75709	-9.14504	-6.69202	-8.72522	-6.18368		-4.25209	-10.6685	-9.40521	4.09109	-8.70058	2.38688	-7.72604						1.98334e-05	0.000794377	0.000436705	0.000152917	0.000247762	1.75467e-08	3.70098e-09	0.00318964	1.08636e-07	0.0141598	2.2483e-05	0.00456782		0.0330938
HEA	i_SCRI_RS_171185	SCRI_RS_171185	2H	15.4	9	0					-8.82524	-6.34233			-7.07109		-9.89186					-6.18368	-12.3922		-10.6685		-6.17185		-0.00925238							1.36249e-05	0.000279139			2.05332e-05		1.07694e-08					0.00597576	9.77931e-11
HEA	i_SCRI_RS_173947	SCRI_RS_173947	2H	15.4	11	0				-8.14276		-5.86161		-10.5436		-10.6388	-7.42877	-6.19847				-6.18368		-4.25209					2.67412	-10.4689	-9.88866				8.46565e-05		0.00126145		2.54224e-06		0.000144939	0.000238968	0.00170305				0.00692574		0.0424683
HEA	i_SCRI_RS_185319	SCRI_RS_185319	2H	15.4	21	0				-5.61523	-8.82524	-6.24645	-11.0296	-10.8451	-6.84566	-10.0534	-9.50888		-9.03161		-8.72522	-6.18368	-12.538	-4.07789	-10.6685	-9.29288	-6.17185	-5.53042	0.0842531	-9.75006	-11.2722	-5.78678			0.00187361	2.29206e-06	0.000109074	6.27429e-06	2.54739e-08	6.84413e-06	9.32638e-10	2.45676e-09		1.51153e-08		8.01527e-06	0.00280903	1.51138e-12	0.0482805
HEA	i_SCRI_RS_188987	SCRI_RS_188987	2H	15.4	2	0																										-6.312		-8.03399
HEA	i_SCRI_RS_198643	SCRI_RS_198643	2H	15.4	23	0				-5.61523	-8.82524	-6.24645	-11.0296	-10.8451	-6.84566	-10.0534	-9.77673	-5.85069	-9.03161	-6.60626	-8.72522	-6.18368	-12.4079	-4.07789	-10.6685	-9.29288	-9.90733	-5.76854	0.0842531	-9.75006	-11.2722	-5.78678			0.00167883	1.80046e-06	9.24668e-05	5.02781e-06	1.83009e-08	5.49388e-06	6.27434e-10	2.72761e-10	0.000446975	1.07471e-08	0.00255953	6.4541e-06	0.00253671	1.54413e-12	0.0459948
HEA	i_SCRI_RS_66401	SCRI_RS_66401	2H	15.4	7	0					-8.345		-10.3109				-9.77673	-5.85069			-8.84543						-9.77205	-5.74339								2.14504e-05		0.000273094				1.87251e-08	0.00178695			5.49805e-05
HEA	i_SCRI_RS_205712	SCRI_RS_205712	2H	16.5	1	0																		-4.07789																									0.0860644
HEA	i_SCRI_RS_159228	SCRI_RS_159228	2H	16.8	17	0.275	-2.00888	0.00393486	0.173369		-9.22442	-6.24645	-11.0296	-10.8451	-6.80379				-9.03161	-7.32761	-8.72522	-6.18368	-12.4039		-10.8397	-9.29288	-9.90733	-5.76854	-12.0357	-8.11065	-11.4027					1.16385e-06	0.000141734	8.91363e-06	4.30285e-08	1.56887e-05				2.59545e-08	7.89993e-05	1.12999e-05	0.00330231	5.35119e-12
HEA	i_SCRI_RS_150590	SCRI_RS_150590	2H	17.6	6	0				-9.05961	-8.85724							-6.66159						-4.07789		-9.29288							-0.879722		2.04089e-05	3.08855e-05							0.000868156						0.0791375
HEA	i_SCRI_RS_196192	SCRI_RS_196192	2H	17.6	2	0												-6.66159						-4.32461																			0.00108558						0.0815386
HEA	i_SCRI_RS_153672	SCRI_RS_153672	2H	18.1	3	0.12	-3.08104	0.0119665	0.01989					-10.8451							-9.06538	-6.19659																	8.35137e-07							8.01062e-06	0.00780201
HEA	i_12_30870	BOPA2_12_30870	2H	18.9	5	0.105	-2.74692	0.0111247	0.0553104			-8.54369		-12.4971		-11.1444		-7.65377			-9.99413																1.40248e-05		4.04884e-08		1.01967e-09		0.000175768			8.24944e-06
HEA	i_SCRI_RS_145190	SCRI_RS_145190	2H	18.9	13	0					-9.46647		-10.2136		-8.92295	-10.6217	-9.60937		-8.87791	-8.49952			-12.5169				-9.65178	-6.57731	-6.71141	-7.88194	-11.9631					1.6387e-06		3.52863e-05		5.73359e-07	8.95634e-10	2.91282e-09		1.33262e-07	8.26175e-06			1.85176e-11
HEA	i_SCRI_RS_153798	SCRI_RS_153798	2H	18.9	3	0										-10.2064				-8.43793	-9.17358																				3.43811e-08				4.01224e-05	5.71628e-06
HEA	i_SCRI_RS_192386	SCRI_RS_192386	2H	18.9	10	0				-9.91609	-9.7586		-10.6981		-7.15289								-12.5218				-9.21833	-6.08468	-10.2717	-7.88194	-12.1089				1.83392e-06	1.47784e-06		6.82712e-05		0.000550962								1.37064e-05
HEA	i_SCRI_RS_210172	SCRI_RS_210172	2H	18.9	2	0.085	-3.90861	0.00862806	0.0255825							-10.2064						-8.47694																			4.63875e-08						0.00261398
HEA	i_SCRI_RS_233272	SCRI_RS_233272	2H	18.9	18	0.015	-2.1034	0.011674	0.220824		-9.7586	-7.55612	-10.7319	-11.592	-9.06181	-10.2064	-9.65844	-7.65377	-9.03161	-8.43793	-9.06538		-12.2687				-9.7822	-6.51937	-6.85081	-7.88194	-11.9631			-10.2092		1.45535e-07	1.08603e-05	2.93782e-06	1.20994e-08	8.92103e-08	4.46693e-10	1.88209e-09	3.01126e-05	1.24273e-08	3.39393e-06	3.79977e-07		3.34156e-12
HEA	i_11_10180	BOPA1_1865_396	2H	19.1	13	0				-8.78232	-9.51391	-8.31677	-10.4287	-8.96704	-9.5686		-10.2997	-7.44149				-6.19291	-11.8588				-9.65178		-12.3417					-9.89187	6.91795e-06	2.16709e-06	6.5626e-06	2.76278e-05	7.12678e-07	1.46934e-07		0.00297457	0.000159863				0.0114334	8.182e-11
HEA	i_SCRI_RS_195810	SCRI_RS_195810	2H	19.9	14	0.01	-1.99497	0.00328672	0.186352		-9.74633		-11.8343		-9.06181		-10.119				-1.29534	-9.55014	-12.4039		-12.0028	-10.7207	-9.7822	-7.14909	-11.5191	-7.81105	-12.1398					2.82456e-08		2.21139e-08		1.78581e-07		2.54292e-09				0.607276	0.000142412	5.73823e-12
HEA	i_SCRI_RS_131218	SCRI_RS_131218	2H	22.2	21	1	-6.75221	6.87632e-12	0.247046	-9.457	-9.29734		-8.59615	-6.52046	-9.06181	-10.203	-10.4657	-4.1592		-8.22349	-10.0732	-9.49013	-12.4079	-5.85705	-12.2271	-9.44451	-7.49085	-7.00248	-11.4317	-7.95407	-13.2093	-6.97582			3.93358e-08	1.30181e-07		2.33045e-06	0.00508992	4.61155e-08	1.03398e-09	1.76772e-11	0.00795721		3.91425e-06	3.14863e-07	2.92816e-06	6.26698e-13	0.0196977
HEA	i_SCRI_RS_188893	SCRI_RS_188893	2H	22.2	21	1	-6.89034	6.82781e-14	0.256526	-9.29237	-9.29734		-8.59615	-6.52046	-9.06181	-10.203	-10.4657	-4.1592		-8.22349	-10.0732	-9.49013	-12.4039	-5.85705	-12.3958	-9.39535	-8.26048	-6.98839	-11.4317	-7.81646	-12.2746	-7.06123			5.64384e-08	1.18511e-07		2.16012e-06	0.00494684	4.17097e-08	9.13224e-10	1.52206e-11	0.00775426		3.63993e-06	2.88224e-07	2.71802e-06	4.82268e-13	0.0192986
HEA	i_BK_12	BK_12	2H	23	24	1	-9.27364	1.42163e-71	0.337666	-9.2118	-9.67804	-8.54369	-11.8343	-12.4971	-9.06181	-11.1444	-10.4254	-7.65377	-9.92111	-8.43793	-10.0732		-12.4079	-5.33513	-12.8135	-10.7207	-9.7822	-7.22449	-11.4317	-7.88194	-12.2746	-7.06123	0.81973	-10.2092	3.54191e-09	5.4416e-10	1.1899e-07	3.38341e-10	2.31905e-11	4.59643e-09	1.07178e-13	6.95884e-13	4.75334e-06	7.67445e-12	3.52377e-07	4.13576e-08		1.25321e-14	0.0118105
HEA	i_BK_13	BK_13	2H	23	16	1	-7.51404	1.86713e-19	0.211549		-9.67804		-11.8343		-9.06181		-10.4254		-9.92111	-8.43793			-12.4039		-12.8135	-10.7207	-9.7822	-7.22449	-11.4317	-7.88194	-12.2746		0.81973	-10.2092		9.76165e-09		6.48964e-09		6.10461e-08		3.18695e-11		2.50822e-10	2.54024e-06			9.21967e-13
HEA	i_BK_14	BK_14	2H	23	24	1	-9.27396	1.42171e-71	0.337606	-9.2118	-9.67804	-8.54369	-11.8343	-12.4971	-9.06181	-11.1444	-10.4254	-7.65377	-9.92111	-8.43793	-10.0732		-12.4039	-5.33513	-12.8135	-10.7207	-9.7822	-7.22449	-11.4317	-7.88194	-12.2746	-7.06123	0.81973	-10.2092	3.53217e-09	5.42515e-10	1.18724e-07	3.37294e-10	2.31096e-11	4.58397e-09	1.06719e-13	6.93098e-13	4.74533e-06	7.64643e-12	3.51648e-07	4.12589e-08		1.12432e-14	0.0118039
HEA	i_BK_15	BK_15	2H	23	24	1	-8.21918	3.90059e-52	0.301875	-8.95795	-9.70784	-9.51789	-11.6536	-11.9024	-9.7063	-10.7916	-10.1199	-7.44149	-9.81563	-8.25621	-9.07798		-12.2047	-5.18096	-12.7078	-10.7207	-9.65178	-7.28797	-10.2984	-7.62793	-12.2093	-7.06123	0.81973	-10.2442	3.03561e-08	1.88076e-09	3.81006e-07	3.1679e-09	3.0447e-08	1.86195e-09	6.28307e-12	5.44422e-11	1.9766e-05	6.7187e-11	5.84233e-06	5.32169e-06		1.46681e-09	0.0193928
HEA	i_BK_16	BK_16	2H	23	24	1	-9.27464	5.74381e-72	0.33799	-9.28677	-9.67804	-8.54369	-11.8343	-12.4971	-9.06181	-11.1444	-10.4254	-7.65377	-9.92111	-8.43793	-10.0732		-12.4079	-5.33513	-12.8135	-10.7207	-9.7822	-7.22449	-11.4317	-7.88194	-12.2746	-7.06123	0.81973	-10.2092	2.27322e-09	5.37536e-10	1.1792e-07	3.34127e-10	2.2865e-11	4.54627e-09	1.05336e-13	6.84685e-13	4.72101e-06	7.56176e-12	3.49437e-07	4.096e-08		1.23011e-14	0.011784
HEA	i_12_30871	BOPA2_12_30871	2H	23	24	1	-9.2441	3.68083e-71	0.335728	-9.2118	-9.67804	-8.54369	-11.8343	-12.4971	-9.06181	-11.1444	-10.1721	-7.65377	-9.92111	-8.43793	-10.0732		-12.4039	-5.33513	-12.8135	-10.7207	-9.7822	-7.22449	-11.4317	-7.88194	-12.2746	-7.06123	0.81973	-10.2092	3.74352e-09	5.78349e-10	1.24455e-07	3.60107e-10	2.48797e-11	4.85431e-09	1.16831e-13	6.93458e-12	4.91754e-06	8.26053e-12	3.67375e-07	4.33934e-08		1.23947e-14	0.0119431
HEA	i_12_30872	BOPA2_12_30872	2H	23	24	1	-9.24265	1.32071e-71	0.335916	-9.0495	-9.67804	-8.54369	-11.8343	-12.4971	-9.06181	-11.1444	-10.4325	-7.65377	-9.92111	-8.43793	-9.63879		-12.4039	-5.33513	-12.8135	-10.7207	-9.7822	-7.22449	-11.4317	-7.88194	-12.2746	-7.06123	0.81973	-10.2092	6.34736e-09	5.75885e-10	1.24064e-07	3.58537e-10	2.47574e-11	4.83578e-09	1.16127e-13	7.70997e-13	4.90586e-06	8.21805e-12	3.66304e-07	2.0671e-07		1.23143e-14	0.0119338
HEA	i_SCRI_RS_143250	SCRI_RS_143250	2H	23	20	1	-4.99783	8.70957e-08	0.157235		-9.29734	-6.65939		-5.48127	-6.82087			-2.32903	-9.51777	-8.32616	-10.0732	-8.71293	-12.0352	-5.35144	-12.3958	-8.38657	-7.8181		-6.85081	-6.95405	-12.2746	-7.06123	-0.211357	-10.0702		4.25289e-07	0.00501486		0.0396704	0.000122402			0.154305	9.37585e-09	7.15072e-06	9.59479e-07	1.46514e-05	1.11322e-10	0.0377668
HEA	i_SCRI_RS_170337	SCRI_RS_170337	2H	23	25	1	-7.35784	3.85978e-23	0.278299	-9.19066	-9.29734	-6.64546	-8.59615	-6.52046	-9.21032	-10.203	-10.4657	-2.32903	-9.51777	-8.32616	-10.0732	-8.71293	-12.4225	-5.85705	-12.3958	-8.38657	-7.8181	-7.04402	-11.4317	-6.95405	-12.2746	-7.06123	-0.192857	-10.0702	9.14078e-08	5.08976e-08	0.00116293	1.09109e-06	0.00382812	3.81709e-09	2.98772e-10	3.96214e-12	0.124619	6.24754e-10	1.31882e-06	1.30092e-07	3.01536e-06	1.58462e-14	0.0160561
HEA	i_12_10880	BOPA2_12_10880	2H	23.1	10	0.97	-5.01933	4.03403e-05	0.109474	-9.34869			-8.59615				-10.4657					-8.72288			-12.3958	-8.38657	-7.8181		-11.4317	-6.95405	-12.2746				1.26652e-06			1.3331e-05				5.49386e-10					3.21189e-05
HEA	i_11_10216	BOPA1_2029_1143	2H	23.2	16	0.985	-4.46523	1.02816e-05	0.181679	-9.34869	-8.88944	-6.65939	-8.17868	-6.34489	-6.82087	-9.72392	-8.86763	-2.68144				-8.71293	-12.0352	-1.3079	-12.3958				-13.7862			-7.06123		-10.0702	6.95099e-07	1.84582e-06	0.00566502	3.64308e-05	0.00896196	0.00015228	3.75469e-08	6.85303e-08	0.121619				1.92775e-05	2.00347e-10	0.616856
HEA	i_11_20394	BOPA1_2646_1277	2H	23.2	24	1	-6.71687	9.15361e-16	0.244861	-9.19066	-9.2438	-6.64546		-6.34489	-6.82087	-10.0713	-9.41378	-2.68144	-9.51777	-8.32616	-10.0732	-8.71293	-12.4225	-2.30888	-12.3958	-8.38657	-7.8181	-7.04402	-11.4317	-5.63786	-12.2746	-7.06123	-0.110619	-10.0702	1.67588e-07	5.016e-08	0.00147295		0.00514907	5.0521e-05	1.10665e-09	6.76879e-10	0.0974721	1.39442e-09	2.17656e-06	2.35216e-07	4.81723e-06	5.362e-14	0.304316
HEA	i_11_21015	BOPA1_5880_2547	2H	23.2	1	0																											-0.211357
HEA	i_SCRI_RS_120529	SCRI_RS_120529	2H	23.2	23	1	-6.2242	6.57735e-15	0.202619	-9.43143	-9.2438	-6.64546	-8.59615	-6.64399	-6.82087	-9.04216	-10.1618	-2.86331	-9.51777	-8.32616	-10.1249			-2.30888	-12.4433	-8.38657	-7.8181	-7.04402	-6.85081	-5.63786	-12.2746	-7.06123	-0.211357	-10.0702	1.87858e-07	1.32717e-07	0.00209264	3.85833e-06	0.00482711	8.78343e-05	3.19128e-07	1.56308e-09	0.0797074	4.58991e-09	4.57804e-06	5.3379e-07			0.320331
HEA	i_SCRI_RS_183655	SCRI_RS_183655	2H	23.2	24	1	-6.7573	7.2964e-16	0.246627	-9.19066	-9.2438	-6.64546		-6.34489	-6.82087	-10.0713	-9.68694	-2.68144	-9.51777	-8.32616	-10.1844	-8.71293	-12.4225	-2.30888	-12.3958	-8.38657	-7.8181	-7.04402	-11.4317	-5.63786	-12.2746	-7.06123	-0.110619	-10.0702	1.60458e-07	4.78555e-08	0.00144818		0.00508057	4.91888e-05	1.04401e-09	9.96085e-11	0.0969546	1.31638e-09	2.09974e-06	1.7281e-07	4.65805e-06	4.91297e-14	0.303568
HEA	i_SCRI_RS_186387	SCRI_RS_186387	2H	23.2	24	1	-6.94416	3.4208e-25	0.245938	-9.43143	-9.29734	-6.64546	-8.59615	-6.52046	-6.82087		-10.3353	-2.32903	-9.51777	-8.32616	-10.0732	-8.71293	-12.4311	-5.35144	-12.3958	-8.38657	-7.8181	-7.04402	-11.4317	-6.95405	-12.2746	-7.06123	-0.110619	-10.0702	7.10347e-08	9.3449e-08	0.001461	1.7827e-06	0.00460242	4.98768e-05		1.57073e-11	0.132425	1.35638e-09	2.13932e-06	2.30467e-07	4.74011e-06	5.62756e-14	0.0282276
HEA	i_SCRI_RS_192783	SCRI_RS_192783	2H	23.2	14	0.815	-4.04618	0.00137435	0.108471			-6.35022		-6.39761	-6.72848			-2.86331	-9.51777		-9.63879	-8.71293	-12.4636		-12.392	-8.38657		-7.04402	-11.4317				-0.211357	-10.0702			0.00536339		0.0108709	0.00024529			0.0952705	2.36341e-08		6.28827e-06	2.51429e-05	6.95311e-12
HEA	i_SCRI_RS_239882	SCRI_RS_239882	2H	23.2	24	1	-6.6988	1.57427e-15	0.244444	-9.34869	-9.2438	-6.64546		-6.34489	-6.82087	-10.0713	-9.41378	-2.52343	-9.51777	-8.32616	-9.97696	-8.71293	-12.4225	-2.30888	-12.3958	-8.38657	-7.8181	-7.01919	-11.4317	-5.63786	-12.2746	-7.06123	-0.110619	-10.0702	1.10157e-07	5.03092e-08	0.00147453		0.00515343	5.06064e-05	1.11073e-09	6.79436e-10	0.121219	1.3995e-09	2.18151e-06	3.17651e-07	4.82746e-06	5.3917e-14	0.304364
HEA	i_SCRI_RS_12516	SCRI_RS_12516	2H	23.8	13	1	-4.59669	0.000230185	0.088032			-5.40756							-9.25443	-8.24888	-12.242				-12.4567		-7.8181	-6.95925	-6.75384	-5.63786	-12.184	-7.24921	-0.211357	-10.0462			0.0750308							2.38035e-07	2.41799e-05	2.68339e-05
HEA	i_SCRI_RS_153693	SCRI_RS_153693	2H	24.5	24	0				-9.19066	-5.62961	-6.78962	-7.99107	-10.6142	-6.56156	-9.35702	-9.05609	-2.635	-8.98457	-8.32484	-10.0732	-8.71293	-11.4123	-2.35535	-11.9892		-7.8181	-7.04402	-11.5483	-3.21534	-12.1975	-6.83545	-0.110619	-9.61348	3.65858e-07	0.0357285	0.00178776	4.39962e-05	0.0455876	0.000182841	4.02651e-08	1.20405e-08	0.116221	5.28763e-08	9.51303e-06	5.04375e-07	8.80795e-06	2.72598e-12	0.315615
HEA	i_SCRI_RS_155612	SCRI_RS_155612	2H	24.8	19	0				-9.43143	-5.62961	-6.65939	-8.17868		-6.82087			-2.68144	-8.98457	-8.26489	-10.0732		-11.4558		-12.3958		-7.8181	-7.06103	-11.4317	-3.84386	-12.1975	-6.83545	-0.211357	-9.61348	3.2508e-07	0.0404571	0.00498003	2.77591e-05		0.000120881			0.116084	1.09278e-07	1.70715e-05	9.40581e-07		4.31102e-12
HEA	i_SCRI_RS_182270	SCRI_RS_182270	2H	24.9	1	0.03	6.2854	0.000846031	2.15459e-05																								-0.211357
HEA	i_SCRI_RS_115905	SCRI_RS_115905	2H	25.3	24	0				-9.2645	-5.62961	-6.64546	-7.70555	-6.34489	-7.20959	-9.35563	-8.86763	-2.57622	-8.37253	-8.26489	-10.0732	-8.71293	-11.1338	-2.30888	-12.3958	-8.38657	-7.8181	-6.84578	-11.4317	-3.84386	-12.1975	-6.83545	-0.110619		2.98299e-07	0.0368812	0.00212927	3.52607e-05	0.00688955	3.67033e-05	4.4048e-08	2.45733e-08	0.124504	2.43465e-07	1.18984e-05	5.91591e-07	9.99262e-06	1.53567e-09	0.321148
HEA	i_SCRI_RS_115892	SCRI_RS_115892	2H	25.4	1	0.03	6.29154	0.000843957	2.15459e-05																								-0.211357
HEA	i_11_21261	BOPA1_7747_1056	2H	26.2	15	0.005	-2.22628	5.70153e-06	0.0834436		-5.62961	-6.64546		-6.34489				-2.57622		-8.46519	-10.0732		-11.0201	-2.30888		-8.38657	-7.8181	-6.84578	-11.4317	-3.47783	-12.1975			-8.30469		0.0520355	0.00424077		0.0118837				0.152745		5.68114e-05	3.29968e-06		1.87433e-09	0.355768
HEA	i_11_21265	BOPA1_7766_492	2H	26.2	3	0.025	-3.2489	0.00904191	0.0312467													-8.07744										-6.83545		-8.24359													0.00057153
HEA	i_SCRI_RS_7026	SCRI_RS_7026	2H	26.2	8	0																-8.07744	-11.0201				-7.8181		-13.7862	-3.47783	-11.5451	-6.83545		-8.24359													0.000364209	4.15908e-09
HEA	i_11_21187	BOPA1_7032_201	2H	26.8	19	0				-9.01522	-5.62961		-7.70555		-7.61264	-9.35563		-2.70664	-7.49686		-9.78151	-8.44238	-11.0201		-12.3958	-8.38657	-7.8181	-5.48112	-11.4317	-3.47783	-11.5451	-6.98922	-0.211357		1.28128e-06	0.0422329		5.66522e-05		1.34216e-05	9.89234e-08		0.10803	4.34486e-06		8.54017e-07	0.000396228	3.42617e-10
HEA	i_12_20593	BOPA2_12_20593	2H	26.8	7	0.05	-2.29041	0.0082907	0.0756788													-9.18284	-10.8835		-12.3958	-8.38657	-7.8181	-5.48112	-10.7112																		0.000260842	6.25827e-09
HEA	i_SCRI_RS_147371	SCRI_RS_147371	2H	26.8	22	0					-5.62961	-5.46277	-7.70555	-6.34489	-7.61264	-9.35563	-8.3054	-2.70664	-7.49686		-9.78151	-8.44238	-11.0201		-12.3958	-8.38657	-7.8181	-5.48112	-11.4317	-3.47783	-11.2387	-6.98922	-0.110619	-8.24359		0.0395651	0.0127209	4.5097e-05	0.00770182	1.03024e-05	6.70329e-08	1.7259e-06	0.103414	3.24115e-06		6.11302e-07	0.000331201	2.01012e-10
HEA	i_SCRI_RS_140819	SCRI_RS_140819	2H	27.7	2	0												-2.70664						-1.244																			0.153118						0.606447
HEA	i_11_10891	BOPA1_7144_973	2H	28.7	1	0.025	6.04761	0.0279044	0.00231883	-6.41302																									0.0105911
HEA	i_11_20864	BOPA1_5050_1101	2H	29.4	24	0.025	1.47769	0.00964292	0.155004	-6.28991	-5.58202	-5.67722	-8.50241	-5.98115	-7.61264	-7.21827	-7.51372		-6.51568	-6.17929	-7.89072	-5.26069	-10.3712	-1.47805	-9.56783	-8.38657	-7.25945	-5.45471	-11.8683	-2.94395	-10.5334	-5.45892	-0.3862	-6.00371	0.00523876	0.0480008	0.00757897	3.99493e-05	0.00970539	1.88134e-05	5.17736e-05	2.70611e-05		6.32991e-05	0.00295332	0.000915664	0.00798496	1.81719e-08	0.502574
HEA	i_11_10787	BOPA1_5652_419	2H	29.4	24	0.01	1.65408	0.00325625	0.128869	-8.46997	-5.09392	-6.99085	-8.8834	-5.02403	-7.61264	-7.21827	-7.85706	-3.33559	-6.51568	-7.73102	-8.68118	-5.36453	-10.3339	-1.03742	-9.72718	-9.80301	-7.25945	-5.48112	-11.0616	-3.47384	-10.2333		-0.3862	-6.39965	0.00117434	0.0664468	0.00573895	1.92618e-05	0.044784	2.03318e-05	5.55202e-05	2.13629e-05	0.0718338	6.77755e-05	0.000443914	0.000782047	0.0179141	7.3121e-07	0.660744
HEA	i_11_10987	BOPA1_864_594	2H	29.4	24	0.055	1.53783	0.0117704	0.153295	-6.41302	-5.58202	-5.46277	-8.8834	-5.98115	-7.61264	-7.21827	-7.40489		-6.51568	-7.73102	-8.68118	-5.89265	-10.3652	-1.47805	-9.72718	-8.38657	-7.25945	-5.48247	-11.0616	-3.32856	-10.5334	-5.45892	-0.296351	-6.39965	0.00477461	0.047848	0.0156005	1.75827e-05	0.00965565	1.85685e-05	5.11665e-05	0.000100757		6.25731e-05	0.000416804	0.000738001	0.00620411	1.92664e-08	0.502281
HEA	i_12_20368	BOPA2_12_20368	2H	29.4	17	0.015	1.7638	0.0118053	0.0955754			-4.51438	-14.2531		-7.61264	-7.03325	-7.44634	-3.8142	-6.86678	-8.22409	-8.1955			-0.523863	-11.5673	-7.70389	-10.38	-5.62805				-5.62942	-0.483453	-6.81174			0.102269	0.00365907		3.83867e-05	0.000186198	0.000121254	0.049231	5.36185e-05	0.000699675	0.000797763			0.833171
HEA	i_SCRI_RS_10302	SCRI_RS_10302	2H	29.4	14	0				-6.25494		-5.54098	-8.31536	-4.93963		-6.97307	-6.04108	-3.31484	-6.40764	-6.17929	-7.28991			-0.828316						-6.37578	-9.66165	-5.2601			0.00958717		0.0222227	8.74943e-05	0.0646455		0.00456571	0.009684	0.0944955	0.000243684	0.00546867	0.0042362			0.761167
HEA	i_SCRI_RS_110647	SCRI_RS_110647	2H	29.4	23	0.435	1.74976	0.00667837	0.150888	-6.41302	-5.58202	-5.46277	-8.8834	-5.98115	-7.61264	-7.21827	-8.14088	-4.52892		-8.33668	-9.2846		-10.3712	-1.47805	-11.5335	-8.38657	-7.8181	-5.48112	-11.295	-3.47783	-10.5334	-5.45892	-0.296351	-6.4092	0.00463693	0.0471116	0.0152593	1.64905e-05	0.00941732	1.7421e-05	4.83119e-05	9.61169e-06	0.0115569		0.000284227	8.93784e-05		1.59573e-08	0.50086
HEA	i_SCRI_RS_182371	SCRI_RS_182371	2H	29.4	25	0.02	1.64413	0.010253	0.167195	-6.39599	-4.98343	-5.24354	-8.86337	-5.54856	-8.40114	-7.44271	-7.64068	-4.51123	-7.03515	-8.38138	-9.2846	-8.48142	-11.0259	-1.6561	-11.196	-8.38657	-7.9637	-5.36699	-11.295	-3.47783	-10.5334	-5.45892	-0.296351	-6.4971	0.00472234	0.062862	0.0190629	2.96196e-05	0.0149562	2.84242e-06	3.05907e-05	2.9813e-05	0.011699	1.241e-05	0.000231236	7.50884e-05	0.000156067	5.32869e-10	0.45133
HEA	i_SCRI_RS_192657	SCRI_RS_192657	2H	29.4	11	0.01	1.69998	0.0146148	0.072097	-6.41302					-7.61264	-7.08208		-4.52892	-7.03515	-8.33668	-9.2846		-11.0201		-11.5335			-5.48112					-0.296351		0.00698308					4.24513e-05	0.000153029		0.0161208	3.77305e-05	0.00054348	0.000188908		3.4908e-09
HEA	i_SCRI_RS_207162	SCRI_RS_207162	2H	29.4	21	0.05	1.58498	0.0161178	0.127004	-6.41302	-5.62961	-5.46277	-8.8834	-5.98115	-7.61264	-7.21827	-7.40489	-4.39956	-7.03515	-8.33668	-9.38897		-11.0201		-11.5335		-7.8181	-5.48112	-11.295	-3.47783	-10.5334		-0.296351	-6.4092	0.00476579	0.0457129	0.0155788	1.75102e-05	0.00964046	1.84924e-05	5.09785e-05	0.000100415	0.0147177	1.62641e-05	0.000296843	7.98098e-05		6.54114e-10
HEA	i_11_21304	BOPA1_816_265	2H	33.5	22	0					-5.62961	-6.03725	-6.96602	-5.59574	-7.61264	-6.81819	-7.82674		-6.40764	-6.40522		-4.94677	-11.1205	-1.47805	-9.58983	-8.04218	-6.20375	-5.07382	-11.103	-2.74911	-6.53631	-4.18797	-0.3862	-6.00371		0.050393	0.0036543	0.000193943	0.0304969	2.74058e-05	0.000275665	3.33354e-05		0.000119354	0.00224221		0.0148205	1.25877e-08	0.511107
HEA	i_12_11452	BOPA2_12_11452	2H	33.7	1	0																		-1.47805																									0.5444
HEA	i_12_30748	BOPA2_12_30748	2H	33.9	22	0					-5.58202	-5.74337	-6.96602	-5.79411	-5.28236	-6.40075	-7.43489		-6.40764	-6.40522		-4.94677	-11.1272	-0.882001	-9.32957	-8.04218	-6.23074	-4.02464	-11.103	-2.58662	-6.40089	-3.57065	-0.296351	-5.51569		0.0547088	0.00539353	0.000220433	0.0238701	0.00227216	0.000999403	0.000262584		0.000136734	0.00244958		0.0157142	1.55488e-08	0.692316
HEA	i_12_31222	BOPA2_12_31222	2H	33.9	4	0								-4.3967								-4.94677						-4.55492				-3.56481							0.143424								0.0238915
HEA	i_SCRI_RS_120182	SCRI_RS_120182	2H	33.9	19	0				-4.97007	-5.58202		-6.27468	-4.3967	-5.03685	-6.32741	-7.62516		-6.40764		-5.42576	-4.94677	-11.1755		-9.78163	-8.04218	-4.66713	-4.55492	-11.0491	-2.4383	-6.40089			-5.01649	0.0146024	0.0557768		0.000857425	0.11926	0.00301819	0.000845184	0.000182899		0.000146224		0.00623378	0.0161757	1.83253e-08
HEA	i_SCRI_RS_134823	SCRI_RS_134823	2H	33.9	20	0				-4.97007	-5.09392	-5.73883	-6.27468	-4.3967	-4.19587	-6.32741		-2.0633		-6.53771	-5.42576	-4.80706	-11.1755	-0.882001	-9.27311	-8.04218	-4.66713	-4.55492	-11.0491			-3.56481		-5.01649	0.0154237	0.077026	0.00591784	0.000944512	0.122291	0.0165897	0.000931229		0.296998		0.00145212	0.00666693	0.0200023	2.3798e-08	0.695963
HEA	i_SCRI_RS_5552	SCRI_RS_5552	2H	33.9	22	0					-5.58202	-5.77834	-6.96602	-5.79411	-5.28236	-6.63544	-7.43489		-6.40764	-6.40522		-4.94677	-11.1272	-1.47805	-9.4863	-8.04218	-6.23074	-4.02464	-11.103	-2.58662	-6.53631	-4.08953	-0.3862	-6.00371		0.0540621	0.00489855	0.000212018	0.0234958	0.00221104	0.00041724	0.000252782		0.000131198	0.00238458		0.0154369	1.42448e-08	0.513677
HEA	i_SCRI_RS_174935	SCRI_RS_174935	2H	37.8	7	0						-5.54251	-6.2862						-7.27953		-5.42576						-4.66713	-4.18816				-3.55726					0.0245113	0.00296753						0.00011658		0.00948982
HEA	i_11_20173	BOPA1_1447_464	2H	38.1	21	0				-4.88348	-4.60817		-6.2862	-3.60582	-4.19587	-5.84064	-6.86245	-2.38052		-6.28746		-4.38543	-10.3282		-8.95998	-7.52868	-4.66713	-4.18816	-10.713	-3.3712	-6.57632	-3.55726	-0.262435	-5.15324	0.0110353	0.0616368		0.00197074	0.206875	0.0170434	0.00468131	0.00424503	0.205268		0.00238522		0.0340084	9.37124e-08
HEA	i_11_10525	BOPA1_3709_716	2H	38.8	2	0								-1.4809							-4.77388																		0.584496							0.02497
HEA	i_SCRI_RS_206586	SCRI_RS_206586	2H	38.8	19	0					-4.60817	-5.54251		-1.4809	-3.86856		-7.2877	-2.38052	-7.27953	-6.00675	-4.77388	-4.38543	-10.3282		-8.95998	-6.98756	-5.218	-3.56307	-10.713	-3.88173	-6.40089	-3.38521				0.0618634	0.0192507		0.564245	0.021625		0.000415435	0.205663	6.08397e-05	0.00359458	0.0181055	0.0341641	9.61021e-08
HEA	i_12_10847	BOPA2_12_10847	2H	39.1	2	0												-2.0633			-7.33564																						0.324257			0.003088
HEA	i_11_10178	BOPA1_1862_765	2H	39.4	19	0					-4.34321	-5.54251		-1.4809	-4.19587		-7.2877	-2.38052	-7.27953	-6.00675	-4.77388	-4.38543	-10.3282	-0.0621192		-6.98756	-4.66713	-4.18816	-10.713			-3.38521	-0.262435	-4.77784		0.0782886	0.0206078		0.568512	0.0183894		0.000480054	0.210661	7.31095e-05	0.00397722	0.0194049	0.0361708	1.31889e-07	0.973686
HEA	i_11_11073	BOPA1_ABC03253_1_2_279	2H	39.4	23	0					-4.60817	-5.51867	-6.2862	-1.4809	-3.86856	-3.88058	-7.2877	-2.38052	-6.92231	-6.00675	-4.77388	-4.38543	-10.3282	-0.479685	-8.95998	-6.98756	-5.218	-3.56307	-10.713	-3.95416	-6.40089	-3.38521		-4.93527		0.0601498	0.0190729	0.0018555	0.561653	0.020769	0.0317786	0.00038019	0.202661	8.42834e-05	0.00337836	0.0173521	0.0329894	7.91612e-08	0.790263
HEA	i_SCRI_RS_123295	SCRI_RS_123295	2H	39.4	22	0					-4.34321	-5.54251	-6.2862	-1.4809	-3.47452	-3.88058	-7.78738	-2.38052		-6.00675		-4.38543	-10.3282	-0.0621192	-8.95998	-6.98756	-4.66713	-4.18816	-10.713	-3.88173	-6.57632	-3.38521	-0.167514	-4.77784		0.0755013	0.0194374	0.00202076	0.564845	0.0631323	0.0331949	0.000176992	0.206362		0.0036465		0.0344413	1.00538e-07	0.973436
HEA	i_SCRI_RS_167605	SCRI_RS_167605	2H	39.4	24	0				-4.97007	-4.65613	-5.73883	-6.27468	-4.3967	-4.19587	-6.32741	-7.0823	-1.88085	-6.40764	-6.53771	-5.42576	-5.08632	-11.1755	-0.882001	-9.27311	-8.04218	-4.66713	-4.55492	-11.0491	-3.3712	-6.40089	-3.56481		-5.01649	0.0141841	0.0544498	0.00532485	0.0008145	0.117681	0.0152814	0.00080278	0.000834099	0.337688	0.00013695	0.00126486	0.00601527	0.0167858	1.59585e-08	0.692345
HEA	i_SCRI_RS_182408	SCRI_RS_182408	2H	39.4	20	0					-4.34321				-4.19587	-3.88058	-7.0823	-2.38052	-7.27953		-5.50061	-4.38543	-10.3282	-0.0621192	-8.95998	-6.98756	-4.66713	-4.18816	-10.713	-4.61253	-8.07732	-3.6003	-0.167514	-4.50351		0.075425				0.0172822	0.0331489	0.00104037	0.206244	6.21707e-05		0.00636211	0.0343942	9.97583e-08	0.973429
HEA	i_SCRI_RS_197357	SCRI_RS_197357	2H	39.4	24	0				-4.97007	-4.65613	-5.73883	-6.27468	-4.3967	-4.19587	-6.35808	-7.0823	-1.88085	-6.40764	-6.53771	-5.42576	-5.08632	-11.1755	-0.882001	-9.27311	-8.04218	-4.66713	-4.55492	-11.0491	-3.3712	-6.40089	-3.56481		-5.01649	0.0141837	0.0544489	0.00532467	0.000814463	0.117679	0.0152811	0.00079828	0.000834061	0.337686	0.000136942	0.0012648	0.00601508	0.0167854	1.59565e-08	0.692344
HEA	i_SCRI_RS_207244	SCRI_RS_207244	2H	39.4	20	0					-3.72474	-5.54251	-6.2862	-1.4809	-3.86856	-3.88058	-7.2877	-2.38052	-6.92231		-4.86998	-4.38543	-10.3206	-0.479685	-8.95998	-6.98756	-5.218	-3.56307	-10.713	-3.95416	-6.40089					0.10849	0.0192973	0.00199663	0.564395	0.0216756	0.0329919	0.000417576	0.205838	9.44079e-05		0.0161177	0.0342333	1.04534e-07	0.791698
HEA	i_SCRI_RS_215080	SCRI_RS_215080	2H	39.4	24	0				-4.97007	-4.60817	-5.73883	-6.27468	-3.80283	-4.19587	-6.32741	-7.62516	-2.0633	-6.40764	-6.53771	-5.42576	-5.08632	-11.1755	-0.882001	-9.27311	-8.04218	-4.66713	-4.55492	-11.0491	-3.3712	-6.40089	-3.56481		-5.01649	0.0140869	0.0571611	0.00527887	0.00080465	0.14411	0.0151787	0.00079305	0.000169035	0.290499	0.00013484	0.00125059	0.00596468	0.0166759	1.54425e-08	0.69205
HEA	i_SCRI_RS_78277	SCRI_RS_78277	2H	39.4	2	0																		-0.479685		-7.82236																							0.802257
HEA	i_SCRI_RS_89851	SCRI_RS_89851	2H	39.4	22	0					-4.60817	-5.54251	-6.2862	-1.4809	-3.86856	-3.88058	-7.2877	-2.38052	-6.92231	-6.00675	-4.77388	-4.38543	-10.3282	-0.479685	-8.95998	-6.98756	-5.218	-3.56307	-10.713	-3.95416	-6.40089	-3.38521				0.0608515	0.0187844	0.00190938	0.562721	0.0211184	0.0322468	0.000394373	0.203895	8.81012e-05	0.00346605	0.0176594	0.0334695	8.57683e-08	0.790822
HEA	i_11_10399	BOPA1_2964_382	2H	39.7	9	0					-4.60817				-3.86856		-7.2877			-6.00675		-4.38543		-0.479685	-8.95998	-6.98756			-10.713							0.0687687				0.0251752		0.000579768			0.00453914		0.0389747		0.796792
HEA	i_12_30420	BOPA2_12_30420	2H	39.7	16	0					-3.72474	-5.54251	-6.2862	-1.4809	-3.86856		-7.2877	-2.38052	-4.24972	-6.00675		-4.38543		-0.479685	-8.95998	-6.98756			-10.713			-3.38521		-4.93527		0.114431	0.0213776	0.00236602	0.570832	0.0239312		0.000518861	0.213407	0.0675892	0.00419967		0.0372997		0.795054
HEA	i_12_30657	BOPA2_12_30657	2H	39.7	4	0.005	2.33997	0.0455674	0.0123806	-4.88348									-4.83635					-0.489227								-3.90583			0.0157827									0.153879					0.802778
HEA	i_SCRI_RS_81287	SCRI_RS_81287	2H	39.7	23	0					-4.34321	-4.2098	-6.2862	-1.4809	-3.36776	-3.88058	-6.71371	-2.38052	-4.24972	-6.00675	-4.86998	-4.38543	-10.3282	-0.479685	-8.95998	-6.98756	-5.218	-3.56307	-10.713	-4.16691	-6.40089	-3.38521		-4.93527		0.075001	0.0585223	0.00198512	0.564177	0.0507357	0.0328942	0.00184678	0.205584	0.0629748	0.00358887	0.0160586	0.0341331	9.56549e-08	0.791584
HEA	i_11_10837	BOPA1_6338_682	2H	40.1	7	0				-4.88348			-5.87132					-2.38052				-4.38543	-10.3206					-3.56307					-0.505156		0.0145526			0.00304685					0.223366				0.0415543	3.03716e-07
HEA	i_11_10919	BOPA1_7623_818	2H	40.1	1	0															-5.26063																									0.00596186
HEA	i_SCRI_RS_212932	SCRI_RS_212932	2H	40.2	24	0					-4.68288	-3.98881	-5.39979	-2.00951	-4.43408	-3.88058	-6.95016	-2.38052	-4.62486	-6.326	-5.34253	-3.74627	-10.0286	-0.397739	-9.98104	-7.06711	-5.55617	-3.44494	-10.8319	-4.41176	-6.40089	-3.97611	-0.228328	-4.59369		0.0610078	0.0636344	0.00890432	0.351196	0.00987014	0.032748	0.000489305	0.205204	0.151861	0.00237347	0.00326407	0.0626847	6.68594e-07	0.831196
HEA	i_11_10648	BOPA1_4410_284	2H	40.4	25	0				-4.43742	-5.13484	-3.92972	-5.87132	-2.23467	-4.24607	-3.88058	-6.95016	-2.38052	-4.83635	-6.00675	-5.45013	-3.91692	-10.0961	-0.352991	-9.98104	-6.98756	-5.54219	-3.56307	-10.6328	-4.17416	-6.40089	-4.19115	-0.426987	-4.93527	0.0252096	0.0386789	0.0637028	0.00198355	0.297593	0.0131751	0.0321696	0.000468476	0.203692	0.131875	0.00345157	0.00254593	0.0495066	4.54647e-07	0.848978
HEA	i_11_21153	BOPA1_6846_1161	2H	40.4	3	0												-2.27328			-5.45013												-0.426987										0.252834			0.00432271
HEA	i_12_20326	BOPA2_12_20326	2H	40.8	7	0					-5.13484						-6.95016					-2.06191	-10.2273						-10.7285			-4.19115	-1.12491			0.0462267						0.000743787					0.355919	1.02841e-06
HEA	i_12_30432	BOPA2_12_30432	2H	40.8	25	0				-4.43742	-5.13484	-3.92972	-5.87132	-2.35843	-4.2337	-3.49682	-6.95016	-2.38052	-4.83635	-6.00675	-5.45013	-2.06191	-10.0846	-0.335028	-9.98104	-6.98756	-3.46352	-2.33962	-10.6328	-4.17416	-6.40089	-4.19115	-1.12491	-4.93527	0.0256483	0.0392635	0.0644988	0.00204602	0.253909	0.0140068	0.0602823	0.000487106	0.205046	0.133033	0.00354948	0.00262252	0.339703	5.27418e-07	0.853398
HEA	i_SCRI_RS_125793	SCRI_RS_125793	2H	40.8	5	0						-3.90523	-5.65263		-4.63592													-2.26854						-4.96952			0.0804356	0.00575672		0.0557791
HEA	i_SCRI_RS_135619	SCRI_RS_135619	2H	40.8	16	0								-2.0851	-4.47793	-3.98046	-6.36338	-2.38052	-4.83635	-6.00675	-5.45013	-3.10838			-10.069	-6.98756			-4.9203	-4.17416	-6.40089		-0.505156	-5.03356					0.339425	0.0117592	0.0334723	0.00183968	0.21631	0.142751	0.00444473	0.00332821	0.180744
HEA	i_SCRI_RS_174444	SCRI_RS_174444	2H	40.8	1	0																											-0.963316
HEA	i_SCRI_RS_177405	SCRI_RS_177405	2H	40.8	25	0				-4.43742	-4.15691	-3.92972	-6.60358	-2.06359	-4.24607	-2.95017	-6.95016	-2.38052	-4.83635	-6.01039	-5.45013	-2.06191	-9.14328	-0.0932942	-9.98104	-6.91966	-3.46352	-2.33962	-10.6328	-4.11058	-6.40089	-4.19115	-1.12491	-4.93527	0.0262692	0.0762898	0.0656189	0.00102739	0.371185	0.0138426	0.125277	0.000514156	0.20694	0.134657	0.00818018	0.0027325	0.341719	3.70794e-05	0.961509
HEA	i_SCRI_RS_186954	SCRI_RS_186954	2H	40.8	3	0												-2.3275															-0.963316	-4.93527									0.243528
HEA	i_SCRI_RS_215094	SCRI_RS_215094	2H	40.8	4	0								-2.23467		-3.88264		-2.38052															-0.948933						0.325412		0.0435396		0.230109
HEA	i_SCRI_RS_154981	SCRI_RS_154981	2H	41.2	16	0				-5.43993	-4.89881			-1.95671	-4.65604	-2.30277		-2.38052	-4.83635			-2.06191	-10.2695	0.086644		-8.59949	-3.59592	-2.35552	-10.6579				-0.972436	-4.82968	0.0117061	0.0575712			0.410528	0.0210253	0.266563		0.219615	0.145631			0.355072	2.08371e-05	0.966414
HEA	i_11_10342	BOPA1_2651_1774	2H	41.9	19	0					-4.64908		-4.38976	-2.35843	-5.84455	-2.75503	-6.05006	-2.03331		-6.00675	-5.45013		-10.0961	-0.335028	-9.30304		-3.46352	-2.33962	-10.6328	-4.17416	-5.73645	-3.96096	-1.02323			0.0785719		0.0322348	0.259905	0.000616287	0.128739	0.00284335	0.298119		0.00398639	0.00296575		6.79245e-07	0.855215
HEA	i_SCRI_RS_141655	SCRI_RS_141655	2H	41.9	18	0					-4.64908	-2.44699	-4.38976	-2.35843			-6.96734	-2.03331			-5.45013		-10.0961	-0.335028	-8.93045	-6.98756	-3.46352	-2.33962	-4.9203	-4.17416	-5.73645	-3.62596	-1.02323			0.0820924	0.216109	0.0342842	0.265466			0.000624597	0.303751			0.00331462		9.09997e-07	0.856874
HEA	i_12_10715	BOPA2_12_10715	2H	43.7	15	0.02	-1.33964	0.00900954	0.0448425		-5.03653		-4.38976	-3.25175	-5.84455	-1.94849	-7.58937	-1.41496		-5.01594	-5.45013	-1.70778	-9.74929	-0.335028				-2.53301	-8.89457					-5.07032		0.063797		0.0347979	0.141443	0.000737474	0.288175	0.000120725	0.463396		0.017021	0.00340467	0.460304	5.8629e-06	0.857277
HEA	i_12_30029	BOPA2_12_30029	2H	43.7	3	0					-0.862007																	-2.53301	-8.89457							0.686648
HEA	i_12_30379	BOPA2_12_30379	2H	43.7	5	0.02	-2.03257	0.0128482	0.0198493								-7.5025	-1.32422					-9.74929		-6.89891			-2.53301														0.000116066	0.498324					7.65064e-06
HEA	i_SCRI_RS_229103	SCRI_RS_229103	2H	43.7	25	0				-3.2738	-0.862007	-2.04076	-4.38976	-4.06977	-5.94291	-1.94849	-8.14485	-1.32422	-4.45601	-5.01594	-5.45013	-1.70778	-9.73393	-0.0349142	-6.89891	-6.98756	-3.46352	-2.53301	-8.89457	-3.55524	-5.94517	-2.43433	-0.720137	-5.07032	0.0937073	0.675554	0.300228	0.032569	0.0624358	0.000532553	0.282121	7.10515e-06	0.487406	0.0425762	0.0156762	0.00302159	0.454649	4.77242e-06	0.984497
HEA	i_SCRI_RS_171029	SCRI_RS_171029	2H	43.8	4	0							-4.38976	-4.06977		-2.40831		-1.32422																				0.0397949	0.0731132		0.193266		0.504184
HEA	i_SCRI_RS_206245	SCRI_RS_206245	2H	43.8	4	0							-5.46044			-2.40831	-8.14485							-0.0971518														0.0229709			0.190696	1.39084e-05							0.959506
HEA	i_12_30491	BOPA2_12_30491	2H	44.4	7	0.01	-2.03349	0.00705563	0.0190041					-3.08814	-5.30709			-3.62999			-4.85247		-10.076	-0.477045			-1.47437												0.193424	0.004823			0.0921661			0.00702053		5.39967e-06	0.799269
HEA	i_SCRI_RS_194318	SCRI_RS_194318	2H	44.4	25	0				-4.08755	-0.879199	-2.67638	-5.26255	-4.26056	-6.7007	-1.79194	-8.3756	-2.66171	-4.6421	-4.8505	-4.37074	-0.973503	-9.8847	0.00720359	-7.81433	-7.4432	-1.47437	-2.47168	-8.84309	-3.64214	-5.35854	-2.72995	-0.5417	-5.0252	0.045648	0.671459	0.198127	0.0218828	0.12822	0.000315896	0.334121	5.23321e-06	0.187	0.0382744	0.0308408	0.0137152	0.684553	9.92121e-05	0.99699
HEA	i_11_20807	BOPA1_4788_672	2H	46.4	22	0.005	-1.22676	0.0158053	0.0540519	-1.32193	-1.1286	-1.95783	-4.38976	-0.300562	-5.96628	-2.422	-7.56235		-4.79635	-3.28863	-4.85247	-2.21299	-10.6067	-0.700326	-6.64949	-6.53185		-2.05653	-7.26901	-2.06524	-4.53169	-2.42912		-4.32356	0.51447	0.628476	0.290601	0.0335944	0.857561	0.000916106	0.191818	2.19803e-05		0.0378745	0.0845131	0.00580333	0.341864	1.92976e-06	0.686291
HEA	i_12_10219	BOPA2_12_10219	2H	46.4	14	0				-1.32193	-1.1286			-0.300562	-5.96628		-7.1796					-2.21299	-10.6067		-6.64949	-6.53185	-3.46352	-2.05653	-7.26901	-2.06524	-4.53169				0.518158	0.631485			0.858794	0.00101536		9.59788e-05					0.346104	2.36513e-06
HEA	i_12_10486	BOPA2_12_10486	2H	46.4	2	0									-5.991								-9.73393																	0.00112796								9.12844e-06
HEA	i_12_11340	BOPA2_12_11340	2H	46.4	5	0.005	-2.35525	0.0127279	0.0310612		-1.1286				-5.87597		-7.56235						-10.6067				-1.47437									0.63501				0.00131725		3.12912e-05						2.9944e-06
HEA	i_12_20281	BOPA2_12_20281	2H	46.4	6	0					-1.1286				-5.96628		-7.1796						-10.6067			-6.98756	-1.47437									0.634269				0.00111578		0.000109298						2.84988e-06
HEA	i_SCRI_RS_152206	SCRI_RS_152206	2H	46.4	24	0				-3.18773	-1.1286	-2.07178	-4.38976	0.314061	-5.96628	-1.89793	-7.56235	-3.69125	-4.59456	-3.44925	-4.85247	-2.15435	-10.5917	-0.521475	-6.31886	-6.98756	-1.47437	-1.75831	-7.26901	-3.08504	-6.15488	-2.69692		-4.76116	0.103333	0.627145	0.273658	0.0329139	0.862892	0.000875044	0.295749	2.0434e-05	0.0874123	0.035678	0.0623164	0.00561672	0.328955	1.88061e-06	0.767391
HEA	i_SCRI_RS_201800	SCRI_RS_201800	2H	48.4	12	0				-1.14658		-3.31791			-6.08068				-5.25174		-4.23981	-3.2621	-10.9743	-0.700326	-6.62071							-2.2832	-0.642844	-4.02078	0.593121		0.120862			0.000903065				0.0268485		0.0127216	0.198963	1.7444e-06	0.690701
HEA	i_SCRI_RS_237094	SCRI_RS_237094	2H	48.6	11	0				-0.0631492	-3.11836			1.85448		-2.45507	-7.56235		-4.79635							-6.53185		-2.27833	-6.57221	-2.27793	-4.53169				0.976505	0.215382			0.322927		0.230382	3.23759e-05		0.042046
HEA	i_12_31127	BOPA2_12_31127	2H	48.95	1	0											-7.56235																									3.75689e-05
HEA	i_SCRI_RS_239231	SCRI_RS_239231	2H	49.2	1	0																											-0.60088
HEA	i_11_11505	BOPA1_ConsensusGBS0524_2	2H	49.4	18	0				-0.0631492	-3.11836			1.90026		-2.45507	-7.56235		-4.79635	-2.54299	-4.60138	-3.44398		-0.700326	-6.61034	-6.53185	-3.46352	-2.48482	-6.57221	-2.06524	-4.53169		-0.557595		0.976357	0.212509			0.282408		0.227463	2.88937e-05		0.0407722	0.217039	0.00628563	0.169238		0.690648
HEA	i_12_30703	BOPA2_12_30703	2H	49.4	25	0				-1.23528	-1.1286	-3.60349	-4.38976	-0.300562	-5.87597	-2.7346	-7.56235	-3.10899	-4.79635	-2.54299	-4.18578	-2.41457	-11.0562	-0.700326	-6.64949	-6.53185	-3.46352	-2.05653	-6.60815	-2.06524	-4.53169	-2.56267	-0.73604	-3.77629	0.576929	0.628775	0.0969597	0.0337488	0.857683	0.00107091	0.161007	2.23447e-05	0.168926	0.0380415	0.21068	0.0173502	0.362659	5.91689e-07	0.686549
HEA	i_SCRI_RS_221843	SCRI_RS_221843	2H	49.4	13	0				0.444764	-3.11836				-5.33152		-7.56235				-4.60138	-3.44398				-6.52233		-2.05193	-7.58899	-1.62897	-4.21632		-0.557595	-3.77629	0.828302	0.212604				0.00352085		2.89984e-05				0.00629627	0.169327
HEA	i_SCRI_RS_8366	SCRI_RS_8366	2H	49.4	23	0				-0.102693	-3.11836	-3.28214		2.08644	-6.12562		-7.87743	-3.74043	-4.79635	-1.8882	-4.60138	-3.44398	-11.2773	-0.495943	-6.85617	-6.49587	3.12446	-2.05193	-7.54799	-1.81406	-4.21632	-2.44155	-0.60088	-3.77629	0.961123	0.206459	0.130794		0.267398	0.00183079		7.73798e-05	0.0838218	0.0381576	0.393745	0.005624	0.163611	3.49007e-06	0.789659
HEA	i_SCRI_RS_126877	SCRI_RS_126877	2H	50.5	3	0.005	3.04762	0.0444474	0.000750587	0.345959																				-1.38674	-4.21632				0.864557
HEA	i_SCRI_RS_158928	SCRI_RS_158928	2H	50.5	7	0				0.420325								-4.331	-5.3742		-5.12906			-0.700326			0.529995							-1.65711	0.840988								0.0546325	0.0184963		0.0025092			0.695278
HEA	i_SCRI_RS_173531	SCRI_RS_173531	2H	50.5	2	0														-2.81612				-0.700326																					0.195427				0.696577
HEA	i_SCRI_RS_212484	SCRI_RS_212484	2H	50.5	17	0				0.345959		-3.45945	-4.1611	-0.545633				-3.88953		-2.83867	-5.05136	-2.86638	-8.45995	-0.804524	-6.9607	-6.53185	0.529995			-2.23961	-4.21632	-2.50756		-1.65711	0.86214		0.0937622	0.0489189	0.745614				0.0768465		0.18615	0.00201051	0.24934	4.68285e-05	0.650865
HEA	i_11_10234	BOPA1_2128_874	2H	50.9	5	0													-5.27999		-4.92197		-8.17287		-4.7251		0.739437																	0.0189439		0.00327541		0.000142482
HEA	i_11_10297	BOPA1_2417_924	2H	50.9	25	0				0.524973	-3.11836	-3.76869	-4.18631	-0.294625	-7.43779	-1.45403	-7.56235	-1.95411	-5.27999	-2.81612	-4.92197	-3.72619	-8.26681	-0.700326	-7.08058	-6.53185	0.529995	-2.05193	-7.463	-2.23961	-4.21632	-2.18813	-1.60507	-1.65711	0.795211	0.204659	0.0203932	0.0423362	0.857669	1.53119e-05	0.469177	2.09713e-05	0.333586	0.0159512	0.178843	0.00252808	0.126658	4.3074e-05	0.685547
HEA	i_11_10498	BOPA1_3598_489	2H	50.9	11	0				0.524973		-3.76869							-5.27999		-4.92197		-8.25099	-0.700326	-7.08058	-6.53185						-2.18813	-1.59079	-1.65711	0.799189		0.02302							0.0181617		0.00307397		6.47912e-05	0.691466
HEA	i_11_21005	BOPA1_5823_1073	2H	50.9	16	0.005	-1.25569	0.0289226	0.0186758	0.524973	-3.11836		-4.18631	-0.294625	-6.71901	-1.98079	-7.56235	-1.95411		-2.82654	-4.92197	-3.72619		-0.700326				-2.05193	-7.463	-2.23961	-4.21632				0.798653	0.212539		0.0460012	0.860089	0.000166632	0.31797	2.89263e-05	0.341954		0.188666	0.00299474	0.133304		0.690668
HEA	i_12_10156	BOPA2_12_10156	2H	50.9	4	0								-0.294625	-6.71901	-1.98079													-7.463										0.861553	0.000195044	0.323111
HEA	i_12_11428	BOPA2_12_11428	2H	50.9	4	0								-0.294625	-6.71901	-1.98079													-7.33133										0.861591	0.000195843	0.323246
HEA	i_SCRI_RS_151576	SCRI_RS_151576	2H	50.9	24	0				0.524973	-3.11836	-3.76869	-4.18631	-0.294625	-7.43779	-1.45403	-7.56235	-2.68911	-5.27999	-2.81612	-4.92197	-3.72619	-8.26681	-0.700326	-7.08058	-6.53185	0.529995	-2.05193	-7.463	-2.23961	-4.21632	-2.18813		-1.65711	0.795139	0.204497	0.0203481	0.0422622	0.857619	1.52044e-05	0.469018	2.08286e-05	0.197146	0.0159134	0.178687	0.00251905	0.126522	4.28021e-05	0.685441
HEA	i_SCRI_RS_158649	SCRI_RS_158649	2H	50.9	13	0.015	-1.46871	0.0123156	0.0220289	-0.785624	-2.65497			-0.370027	-7.60641	-4.96471	-7.48467	-9.71105		-2.70316	-4.63368	-3.36712		-0.447471				-1.84323	-6.96263						0.706707	0.311959			0.832864	3.86408e-05	0.0319536	0.000174194	0.10986		0.239408	0.00557082	0.191261		0.804532
HEA	i_12_30691	BOPA2_12_30691	2H	51.5	24	0				0.524973	-2.49667	-4.14015	-3.79317	-0.550909	-7.18559	-1.97387	-7.7323	-3.34208	-4.6474	-1.04773	-4.53649	-3.57772	-7.92487	-0.680737	-4.13991	-5.28673	0.739437	-1.93543	-7.463	-2.26419	-4.80451	-2.31921		-1.65711	0.796596	0.324628	0.0159735	0.0686231	0.744081	3.73011e-05	0.342283	1.63101e-05	0.0880544	0.0340223	0.608449	0.00580076	0.149749	0.000191826	0.696471
HEA	i_11_20674	BOPA1_4065_397	2H	51.8	16	0					-3.11836	-4.2837		-0.471108	-6.59191	-1.98079	-7.22957		-4.6474			-2.53657		-0.700326	-4.90601		0.739437	-2.05193	-7.463	-2.23961	-4.21632	-2.07648				0.212397	0.0129193		0.781878	0.000162687	0.317819	8.90683e-05		0.0358527			0.338734		0.690576
HEA	i_12_20688	BOPA2_12_20688	2H	51.9	13	0				0.524973	-3.11836		-3.41513	-0.294625	-6.71901	-1.98079	-7.56235			-2.82654				-0.700326		-5.79078	0.739437	-2.05193	-7.463						0.799276	0.213987		0.123515	0.860527	0.000174692	0.319501	3.06406e-05			0.190066				0.691595
HEA	i_SCRI_RS_182050	SCRI_RS_182050	2H	51.9	21	0				0.524973	-3.11836		-4.18631	-0.634934	-6.65017	-1.98079	-7.22957		-4.6474	-1.04773	-4.72375	-2.53657	-7.60541	-0.700326	-4.90601	-5.79078	0.739437	-2.05193	-7.463	-2.23961	-4.21632			-1.65711	0.797134	0.209035		0.0443524	0.706587	9.6573e-05	0.314253	7.90098e-05		0.0345074	0.609418	0.00426983	0.335174	0.000192305	0.688406
HEA	i_11_21096	BOPA1_6384_866	2H	52.2	25	0				-0.45092	-2.27979	-4.50627	-4.18631	-0.634934	-6.65017	-1.98079	-7.22957	-1.92978	-2.81116	-1.04773	-4.38858	-2.53657	-7.45018	-1.52299	-4.80869	-4.78003	0.739437	-2.05193	-7.463	-1.88682	-4.21632	-2.07648	-2.04441	-1.65711	0.826391	0.389932	0.0100509	0.0444834	0.706759	9.75407e-05	0.314551	7.98205e-05	0.289383	0.254932	0.609638	0.00830488	0.335471	0.000268315	0.384374
HEA	i_SCRI_RS_224846	SCRI_RS_224846	2H	52.2	25	0				0.524973	-1.71445	-4.53057	-3.68161	-0.795529	-6.65017	-1.98079	-7.22957	-2.30478	-2.81116	-1.07257	-4.72375	-2.53657	-7.39686	-1.68619	-5.01986	-5.79078	0.739437	-2.05193	-7.463	-1.88682	-4.21632	-2.07648	-2.03449	-1.65711	0.797055	0.513031	0.0109378	0.0795966	0.639261	9.59702e-05	0.314061	7.85053e-05	0.198153	0.254451	0.601609	0.00425472	0.334981	0.000318179	0.343048
HEA	i_12_11131	BOPA2_12_11131	2H	52.35	3	0								-0.623276			-7.02696											-2.05193											0.72395			0.000263075
HEA	i_SCRI_RS_147210	SCRI_RS_147210	2H	52.5	25	0				0.524973	-1.71445	-4.50627	-4.18631	-0.634934	-6.65017	-1.98079	-7.22957	-2.24039	-2.81116	-1.04773	-4.72375	-2.53657	-7.60541	-1.52299	-5.20949	-5.73165	0.739437	-2.05193	-7.463	-1.88682	-4.21632	-2.03751	-2.03449	-1.65711	0.796867	0.512634	0.00990561	0.0440685	0.706211	9.45284e-05	0.313604	7.72984e-05	0.208257	0.254003	0.608937	0.00421877	0.334525	0.000188556	0.383443
HEA	i_SCRI_RS_167564	SCRI_RS_167564	2H	52.5	7	0						-4.2837	-4.18631				-7.22957	-3.03491						-0.700326								-2.07648	-2.00641				0.0140561	0.0486366				0.000108281	0.107834						0.694149
HEA	i_11_10422	BOPA1_3122_909	2H	52.55	1	0																											-2.03449
HEA	i_11_11302	BOPA1_ABC12560_1_1_421	2H	52.55	1	0																											-2.03449
HEA	i_11_10638	BOPA1_4331_1475	2H	52.8	20	0				1.24987	-1.71445		-4.40961	-0.634934	-6.5792		-7.4349		-2.81116	-1.04773	-4.72375	-2.32254	-6.42941	-1.52299	-4.79084	-5.73165	0.739437	-2.05193	-7.463	-1.73468	-4.21632			-1.65711	0.555447	0.514208		0.0300809	0.707257	9.28406e-05		5.23026e-05		0.255779	0.610274	0.00436246	0.34676	0.00164913	0.38522
HEA	i_SCRI_RS_122681	SCRI_RS_122681	2H	52.8	23	0					-1.71445	-4.50627	-4.18631	-0.634934	-6.5792	-1.98079	-7.4349	-2.24039	-2.81116		-4.72375	-2.32254	-7.02152	-1.52299	-5.20949	-5.73165	0.739437	-2.05193	-7.463	-1.46882	-4.21632	-2.09469	-2.00641	-1.65711		0.512468	0.00987649	0.0439852	0.706101	8.68547e-05	0.313414	4.87126e-05	0.208078	0.253816		0.00420377	0.344768	0.000351608	0.383256
HEA	i_SCRI_RS_151535	SCRI_RS_151535	2H	52.8	25	0				1.24987	-1.71445	-4.35911	-4.18631	-0.634934	-6.5792	-1.98079	-7.4349	-2.24039	-2.81116	-1.04773	-4.72375	-2.32254	-7.02152	-1.52299	-4.79084	-5.73165	0.739437	-2.05193	-7.463	-1.46882	-4.21632	-1.92156	-2.00641	-1.65711	0.554317	0.513006	0.0151371	0.0442555	0.706458	8.86754e-05	0.314032	4.98032e-05	0.208659	0.254422	0.609254	0.00425243	0.345384	0.000357775	0.383863
HEA	i_11_20929	BOPA1_5379_595	2H	52.85	1	0																											-2.00641
HEA	i_SCRI_RS_175065	SCRI_RS_175065	2H	52.9	25	0				1.24987	-1.44746	-4.68696	-5.29799	-0.949006	-6.20219	-1.26627	-7.4349	-2.24039	-1.8906	-0.868906	-4.72375	-2.32254	-5.30787	-1.08191	-6.928	-5.5366	1.49361	-2.05193	-7.463	-1.60612	-4.21632	-1.92156	-2.00641	-1.65711	0.554929	0.557165	0.0144107	0.0187449	0.591196	0.000390653	0.534885	5.11484e-05	0.209363	0.420698	0.68467	0.00431185	0.346129	0.0240939	0.565701
HEA	i_SCRI_RS_238424	SCRI_RS_238424	2H	52.9	1	0																											-2.03449
HEA	i_11_10733	BOPA1_5113_624	2H	53.2	25	0				0.718017	-1.44746	-4.6493	-5.15565	-0.957993	-6.36258	-1.26627	-7.4124	-2.61437	-1.8906	-0.868906	-4.72375	-2.32254	-5.97735	-1.22624	-6.55933	-5.5366	1.49361	-2.05193	-7.463	-2.60205	-4.21632	-1.92156	-2.09992	-1.65711	0.746095	0.557421	0.0147521	0.0210348	0.587049	0.000360706	0.535151	0.000209254	0.137621	0.421	0.684865	0.00433707	0.346443	0.0171674	0.515593
HEA	i_12_30259	BOPA2_12_30259	2H	53.2	13	0					-1.44746			-1.01402	-6.71172	-1.98079	-7.02696					-2.32254	-6.53017			-5.5366		-2.05193	-7.463	-1.73468	-4.21632		-2.1353			0.560004			0.554383	7.88661e-05	0.318272	0.000211042					0.349609	0.00151633
HEA	i_11_10325	BOPA1_2580_1456	2H	53.3	19	0.03	-1.66489	0.00822755	0.0286014		-1.44746			-0.946255	-6.75501	-1.98079	-7.6186	-2.61437	-1.8906	-1.04773	-4.72375	-2.32254	-6.42941	-1.64654	-4.79084	-5.5366		-2.05193	-7.463	-1.73468	-4.21632		-2.09992			0.557629			0.576201	6.27827e-05	0.31535	3.48671e-05	0.137827	0.421245	0.610228	0.00435734	0.346697	0.00164681	0.348863
HEA	i_11_21388	BOPA1_9060_471	2H	53.3	25	0				1.24987	-1.44746	-4.35911	-4.40961	-0.946255	-6.75501	-1.98079	-7.16091	-2.61437	-1.8906	-1.04773	-4.99283	-2.32254	-6.42941	-1.64654	-3.85417	-5.5366	1.49361	-2.05193	-7.463	-1.73468	-0.44629	-1.92156	-2.22686	-2.53819	0.554919	0.557154	0.0152916	0.0298624	0.575741	6.15345e-05	0.314767	7.13691e-05	0.137354	0.420685	0.609797	0.00295285	0.346117	0.00162577	0.348283
HEA	i_11_11400	BOPA1_ABC20402_1_3_298	2H	53.3	10	0				1.24987		-4.35911	-4.98185		-6.75501			-2.61437		-1.04773			-6.40669				1.49361					-1.98841		-2.53819	0.56086		0.0168863	0.0131684		7.90389e-05			0.143334		0.615161			0.00201806
HEA	i_12_31474	BOPA2_12_31474	2H	53.3	15	0				1.24987	-1.44746	-4.35911		-0.946255	-6.75501		-7.19667					-2.32254	-6.42941			-5.5366		-2.05193		-1.73468	-0.44629	-0.720075	-2.22686	-2.53819	0.559264	0.561484	0.016445		0.579933	7.39338e-05		5.9382e-05					0.351427	0.00182787
HEA	i_SCRI_RS_154617	SCRI_RS_154617	2H	53.3	25	0				1.24987	-1.44746	-4.35911	-4.40961	-0.946255	-6.75501	-1.98079	-7.16091	-2.61437	-1.8906	-1.04773	-4.72375	-2.32254	-6.42941	-1.64654	-3.85417	-5.5366	1.49361	-2.05193	-7.463	-1.73468	-4.21632	-1.92156	-2.22686	-2.53819	0.55476	0.556996	0.0152507	0.0297968	0.575588	6.11192e-05	0.314573	7.08955e-05	0.137197	0.420499	0.609654	0.00429535	0.345923	0.00161876	0.34809
HEA	i_SCRI_RS_199897	SCRI_RS_199897	2H	53.3	25	0				1.24987	-1.44746	-4.68696	-5.29799	-0.947844	-6.74312	-1.98079	-6.75734	-2.61437	-1.8906	-1.04773	-4.86511	-2.32254	-4.77828	-1.30904	-5.57037	-5.5366	1.49361	-2.05193	-7.463	-2.60205	-4.21632	-1.92156	-2.22686	-2.53819	0.555078	0.557313	0.0144474	0.0187893	0.583273	8.72175e-05	0.314962	0.000250046	0.137512	0.420872	0.609941	0.00342477	0.346311	0.0321053	0.476271
HEA	i_SCRI_RS_199898	SCRI_RS_199898	2H	53.3	25	0				1.24987	-1.44746	-4.68696	-5.1566	-0.947844	-6.75501	-1.98079	-6.75734	-2.61437	-1.8906	-0.868906	-4.72375	-2.32254	-4.77828	-5.59569	-6.01249	-5.5366	1.49361	-2.05193	-7.463	-1.60612	-4.21632	-1.92156	-2.26996	-2.53819	0.55494	0.557175	0.0144134	0.0173746	0.583141	6.15899e-05	0.314793	0.000248808	0.137375	0.42071	0.684678	0.0043129	0.346142	0.0320454	0.232235
HEA	i_11_10147	BOPA1_1698_619	2H	53.7	13	0				1.64651	-2.03794			-0.946255	-6.6855	-0.85102			-1.8906				-5.61939			-4.86611	1.49361	-2.04539		-0.58738	-2.37276			-2.74585	0.465409	0.438256			0.58309	9.58739e-05	0.681736			0.429655				0.0052566
HEA	i_11_20387	BOPA1_2601_171	2H	53.7	23	0				1.24987	-1.44746	-4.53362	-4.15593	-0.946255	-6.6855	-1.25359	-6.81194	-2.33377	-1.8906	-1.04773	-5.45942	-2.32254	-5.8365		-3.85284	-5.58353	0.83685	-2.59031	-7.463	0.27571	-0.44629	-0.720075		-2.53819	0.555568	0.557801	0.0116199	0.0405661	0.576367	7.18291e-05	0.558603	0.000179399	0.193952	0.421447	0.610384	0.00150218	0.346908	0.00445393
HEA	i_11_10996	BOPA1_887_736	2H	53.7	1	0.02	-5.37207	0.00934268	0.000422798									-2.61437																									0.147921
HEA	i_12_10927	BOPA2_12_10927	2H	53.7	4	0							-4.0645								-6.14862								-7.73908					-3.30658				0.048822								0.000550554
HEA	i_SCRI_RS_125325	SCRI_RS_125325	2H	53.7	12	0					-1.44746			-0.946255	-6.6855	-1.22963	-7.10714					-2.32254	-5.8365			-5.58353	1.49361	-2.08634	-7.463	0.27571						0.560473			0.578954	8.03084e-05	0.565406	0.000101189					0.350184	0.00472958
HEA	i_SCRI_RS_12752	SCRI_RS_12752	2H	53.7	1	0.015	-5.58864	7.45422e-05	0.00092972									-1.75523																									0.338311
HEA	i_SCRI_RS_155546	SCRI_RS_155546	2H	53.7	25	0				1.24987	-1.44746	-4.53362	-4.15593	-0.946255	-6.75501	-1.22963	-7.07895	-2.61437	-1.8906	-1.04773	-5.31699	-2.32254	-5.8365	-1.77458	-4.63056	-5.58353	1.49361	-2.59031	-7.463	0.27571	-0.44629	-0.720075	-2.48294	-2.53819	0.554814	0.55705	0.0114622	0.0401854	0.57564	6.12596e-05	0.562011	6.84519e-05	0.13725	0.420562	0.609702	0.00187693	0.345989	0.00437895	0.311967
HEA	i_SCRI_RS_194216	SCRI_RS_194216	2H	53.7	5	0							-3.09297						-1.65042	-1.6717										-0.630119				-2.74585				0.158388						0.49564	0.418744
HEA	i_SCRI_RS_195938	SCRI_RS_195938	2H	53.7	22	0				1.24987	-1.44746	-4.60802	-4.13241	-1.11654	-6.6855	-1.22963	-7.07895	-2.57379	-1.8906	-1.231	-5.31699	-2.32254	-6.08321		-3.67834	-5.58353	1.49361	-2.59031	-7.463	0.27571		-0.720075		-2.53819	0.555131	0.557365	0.0114355	0.0424368	0.512242	7.05216e-05	0.562325	6.93635e-05	0.148241	0.420934	0.551683	0.00189267	0.346375	0.00334892
HEA	i_SCRI_RS_206492	SCRI_RS_206492	2H	53.7	1	0.025	-5.45047	0.015735	0.000568248									-2.26155																									0.21074
HEA	i_SCRI_RS_6099	SCRI_RS_6099	2H	53.7	19	0				1.64651	-2.03794	-4.83598	-4.76333		-6.6855		-6.81628	-2.55949	-1.8906		-5.71983	-1.58778	-4.95545	-0.475714		-4.86611	1.49361	-2.04539	-7.20961	-0.630119	-2.37276	-0.650075			0.458485	0.431153	0.00925328	0.0285855		7.45709e-05		0.000171753	0.154741	0.422502		0.000730377	0.521114	0.0211719	0.81077
HEA	i_SCRI_RS_169913	SCRI_RS_169913	2H	53.75	1	0															-5.31699																									0.00240509
HEA	i_SCRI_RS_10398	SCRI_RS_10398	2H	53.8	9	0				1.24987		-4.35911		-0.946255		-1.22963	-7.07895												-7.463	0.27571		-0.720075		-2.53819	0.561127		0.0169609		0.581729		0.568249	8.90127e-05
HEA	i_12_10558	BOPA2_12_10558	2H	53.95	2	0																-1.58778				-4.7304																					0.530283
HEA	i_11_11015	BOPA1_946_2500	2H	54.2	25	0				1.24987	-1.44746	-4.53362	-4.15593	-0.513045	-6.72044	-1.21081	-7.67139	-2.61437	-1.8906	-1.04773	-5.59284	-1.73151	-5.90682	-1.79068	-4.61279	-5.58353	1.71693	-2.71759	-7.42461	0.29876	-0.408591	-0.942813	-2.49917	-2.51448	0.554642	0.556879	0.0114266	0.0400992	0.763869	7.6503e-05	0.57736	3.34044e-05	0.13708	0.420361	0.609547	0.00116754	0.476741	0.00404175	0.313653
HEA	i_SCRI_RS_144592	SCRI_RS_144592	2H	54.2	25	0				1.24987	-1.44746	-4.87474	-5.01743	-0.947844	-6.75501	-1.22963	-7.07895	-2.61437	-1.8906	-1.04773	-5.31699	-2.32254	-4.03717	-1.44926	-6.30221	-5.58353	1.49361	-2.59031	-7.463	0.188172	-0.44629	-0.720075	-2.49917	-2.53819	0.554745	0.556981	0.0106245	0.0261233	0.582956	6.10809e-05	0.561944	6.82547e-05	0.137182	0.420482	0.60964	0.00187352	0.345905	0.0719522	0.42996
HEA	i_SCRI_RS_106444	SCRI_RS_106444	2H	55.4	25	0.01	2.12602	0.000590784	0.033148	1.64651	-2.03794	-4.55947	-3.90245	-1.02469	-5.98291	-1.27539	-7.22662	-2.56295	-1.8906	-1.45289	-5.86454	-1.06237	-5.10389	-0.964423	-2.44388	-4.69477	0.214524	-2.08634	-6.56168	-0.630119	-2.37276	-0.650473	-2.58816	-2.5655	0.458797	0.431472	0.00937756	0.0626955	0.57109	0.000289906	0.534035	6.61882e-05	0.175992	0.422824	0.440063	0.00043108	0.777695	0.00772185	0.60703
HEA	i_11_20500	BOPA1_3212_2979	2H	55.5	1	0																											-2.64218
HEA	i_11_10602	BOPA1_411_495	2H	55.5	22	0				1.64651	-2.03794	-4.63774	-2.743	-0.737882	-6.2376			-3.25318	-1.8906	-2.41016	-6.06751	-1.06237	-6.12362	-0.964423	-1.52532	-5.19467	0.214524	-2.10583	-6.34961	-0.630119		-1.04961	-2.84963	-2.97414	0.459594	0.43229	0.00698929	0.160243	0.676746	0.000161107			0.0944519	0.423647	0.245305	0.0002082	0.778079	0.000778299	0.607668
HEA	i_11_20905	BOPA1_5254_1845	2H	55.5	14	0					-2.03794	-4.6357		-0.536732	-6.2376					-1.45289	-6.06751	-1.06237	-5.25324	-0.964423				-2.08634	-6.56168	-0.630119		-0.681396	-2.58816			0.434156	0.00874066		0.768082	0.00017118					0.442727	0.000220792	0.778955	0.00505893	0.609123
HEA	i_11_10796	BOPA1_5759_478	2H	55.5	23	0.005	2.19427	0.00241157	0.0312021	1.64651	-2.03794	-4.65913	-2.743	-0.846688	-6.2376	-2.51486	-7.22662		-1.8906		-6.06751	-1.06237	-6.12362	-0.964423	-1.52532	-5.19467	0.214524	-2.10583	-6.34961	-0.630119	-2.37276	-1.04961	-2.84963	-2.97414	0.457489	0.430132	0.0077078	0.15829	0.631561	0.000150095	0.203502	6.30334e-05		0.421474		0.000194408	0.777065	0.000735189	0.605984
HEA	i_11_11046	BOPA1_ABC01644_1_3_379	2H	55.5	25	0.01	2.17378	0.0484847	0.03515	1.64651	-2.03794	-4.61518	-2.743	-0.489687	-6.2376	-2.51486	-7.36387	-0.0130305	-1.8906	-2.41016	-6.06751	-1.06237	-5.55457	-0.964423	-1.52532	-5.19467	0.214524	-2.10583	-6.34961	-0.339559	-2.37276	-1.04961	-2.84963	-2.97414	0.457764	0.430414	0.00717227	0.158545	0.77681	0.000151501	0.203778	4.44684e-05	0.995572	0.421758	0.243384	0.00019617	0.777197	0.00178153	0.606203
HEA	i_12_10330	BOPA2_12_10330	2H	55.5	7	0									-6.2376					-1.45289	-6.06751	-1.06237						-2.08634	-7.31544				-2.58816							0.000177337					0.443813	0.000228478	0.779467
HEA	i_12_10485	BOPA2_12_10485	2H	55.5	1	0																											-2.64218
HEA	i_12_20181	BOPA2_12_20181	2H	55.5	4	0																			-1.52532	-5.19467			6.83313	-0.339559
HEA	i_SCRI_RS_132200	SCRI_RS_132200	2H	55.5	1	0																											-2.92309
HEA	i_SCRI_RS_136233	SCRI_RS_136233	2H	55.5	24	0.01	1.94126	0.00316429	0.0371401	1.64651	-2.03794	-4.73978	-4.0645	-0.439432	-6.2376	-2.23115	-7.81086	-2.56295	-1.8906	-1.45289	-6.06751	-1.06237	-5.25324	-0.964423	-2.44388	-5.19467	0.214524	-2.08634	-6.56168	-0.630119	-2.37276	-0.681396		-2.97414	0.457439	0.43008	0.00728987	0.0456061	0.807696	0.000149843	0.268693	2.86954e-05	0.174689	0.421422	0.438681	0.000194092	0.77704	0.00468262	0.605943
HEA	i_SCRI_RS_141874	SCRI_RS_141874	2H	55.5	25	0.005	2.21577	0.0296457	0.0297656	1.64651	-2.03794	-4.61518	-2.743	-0.846688	-6.2376	-2.51486	-7.36387	-3.25318	-1.8906	-2.41016	-6.06751	-1.06237	-5.55457	-0.964423	-1.52532	-5.19467	0.214524	-2.10583	-6.34961	-0.339559	-2.37276	-1.04961	-2.84963	-2.97414	0.457276	0.429914	0.00710999	0.158094	0.631399	0.000149026	0.203288	4.36329e-05	0.0927616	0.421254	0.242874	0.000193067	0.776962	0.00176118	0.605813
HEA	i_SCRI_RS_144891	SCRI_RS_144891	2H	55.5	16	0				1.64651	-2.03794	-4.55947		-0.536732					-1.8906	-1.45289	-6.06751	-1.06237	-5.25324	-0.964423	-2.44388				-6.14308	-0.630119		-0.681396	-2.58816	-2.97414	0.463706	0.436508	0.0101772		0.769233					0.427895	0.445061	0.000237697	0.780055	0.00528758	0.610953
HEA	i_SCRI_RS_151430	SCRI_RS_151430	2H	55.5	25	0.01	1.95158	0.0159871	0.035554	1.64651	-2.03794	-4.65913	-4.0645	-0.420681	-6.2376	-2.51486	-6.82616	-2.56295	-1.8906	-1.45289	-6.21395	-1.06237	-5.25324	-0.964423	-2.44388	-5.19467	0.214524	-2.08634	-6.34961	-0.630119	-2.37276	-0.681396	-2.64218	-2.97414	0.457899	0.430552	0.00776353	0.0458276	0.815343	0.000152192	0.203913	0.000223193	0.17513	0.421897	0.439149	0.000146084	0.777262	0.00472502	0.606312
HEA	i_SCRI_RS_151459	SCRI_RS_151459	2H	55.5	19	0					-2.03794	-4.65913		-0.846688	-6.2376	-2.51486	-7.36387		-1.8906	-1.45289			-6.12362	-0.964423	-1.52532	-5.19467	0.214524	-2.10583	-6.34961	-0.630119	-2.37276	-1.04961	-2.92309			0.432389	0.00801047		0.633229	0.000161615	0.205718	4.79031e-05		0.423747	0.440973			0.000780285	0.607745
HEA	i_SCRI_RS_164343	SCRI_RS_164343	2H	55.5	25	0				-0.337807	-1.62278	-5.63425	-3.7516	0.441963	-4.93863	-0.0206003	-7.66009	-2.92591	-1.65042	-0.899945	-5.23324	-0.857423	-5.20077	-0.547744	-5.4676	-5.27794	0.767043	-2.01257	-8.25669	-2.61301	-2.37276	-0.681396	-2.58816	-2.97414	0.886412	0.53319	0.00569193	0.122759	0.82934	0.00686855	0.992635	5.96392e-05	0.126698	0.485938	0.696932	0.00253457	0.820019	0.0372904	0.788172
HEA	i_SCRI_RS_180032	SCRI_RS_180032	2H	55.5	10	0				1.64651					-6.2376			-2.56295			-6.06751	-1.06237		-0.964423	-2.44388			-2.08634	6.83313				-2.64218		0.464546					0.000189909			0.181565			0.00024414	0.780458		0.611623
HEA	i_SCRI_RS_186840	SCRI_RS_186840	2H	55.5	5	0										-2.51486			-1.8906	-1.45289									-6.47077				-2.92309								0.213002			0.43114	0.448258
HEA	i_SCRI_RS_196323	SCRI_RS_196323	2H	55.5	25	0.005	2.01962	0.0367266	0.0415204	1.64651	-2.03794	-4.6357	-2.743	-0.846688	-6.2376	-2.51486	-7.22662	-2.56295	-1.8906	-1.45289	-6.06751	-1.06237	-6.12362	-0.964423	-1.52532	-5.19467	0.214524	-2.10583	-6.34961	-0.630119	-2.37276	-1.04961	-2.84963	-2.97414	0.457434	0.430075	0.00816179	0.158239	0.631519	0.000149823	0.203446	6.29074e-05	0.174685	0.421417	0.438676	0.000194066	0.777038	0.000734109	0.605939
HEA	i_SCRI_RS_204254	SCRI_RS_204254	2H	55.5	14	0					-2.03794	-4.63774				-2.51486	-7.36387							-0.964423	-1.52532	-5.19467	0.214524		6.83313	-0.339559	-2.37276	-1.04961	-2.92309	-2.97414		0.437623	0.00766894				0.2109	5.82331e-05							0.61182
HEA	i_SCRI_RS_219675	SCRI_RS_219675	2H	55.5	18	0.005	1.85423	0.00267629	0.0238686	1.64651	-2.03794		-2.743	-0.846688	-6.2376		-7.36387				-6.06751	-1.06237	-6.38176	-0.705786	-1.52532	-5.19467	0.214524	-2.10583	6.83313		-2.37276		-2.84963	-2.97414	0.459891	0.432594		0.160519	0.63338	0.0001627		4.82735e-05				0.000210194	0.778222	0.000649153	0.715008
HEA	i_SCRI_RS_220718	SCRI_RS_220718	2H	55.5	1	0																											-2.92309
HEA	i_SCRI_RS_231746	SCRI_RS_231746	2H	55.5	6	0									-6.29133							-1.06237			-1.52532	-5.19467			6.83313				-2.92309							0.000437568							0.781225
HEA	i_SCRI_RS_98229	SCRI_RS_98229	2H	55.5	1	0																											-2.92309
HEA	i_11_20476	BOPA1_3090_138	2H	55.55	19	0				1.64651	-2.03794	-4.55947	-4.15266	-0.358438	-6.05457	0.697363	-7.07895		-1.8906			-1.58778	-5.20478		-2.44388		1.49361	-2.08634	6.83313	-0.630119	-2.37276	-0.446712		-2.74585	0.463378	0.436171	0.0101222	0.0580356	0.837872	0.000864346	0.756104	8.76972e-05		0.427556			0.525647	0.0118991
HEA	i_11_20602	BOPA1_3662_381	2H	55.55	21	0				1.64651	-2.03794	-4.55947		-0.946255	-7.21327	-0.85102	-6.81628	-2.55949	-1.8906	-1.35207		-1.58778	-5.61939	-0.964423	-2.2478	-4.86611	1.49361	-2.04539	6.83313	-0.630119	-2.37276	-0.650075			0.462346	0.435113	0.00995046		0.580502	2.45685e-05	0.679668	0.000195127	0.158305	0.42649	0.501877		0.524692	0.00495422	0.609868
HEA	i_12_20235	BOPA2_12_20235	2H	55.55	9	0				1.64651		-4.83598						-2.55949	-1.8906	-1.21033					-4.17692	-4.86611			6.83313			-0.650075			0.466941		0.0106507						0.162606	0.43124	0.566716
HEA	i_12_30487	BOPA2_12_30487	2H	55.55	3	0																-1.06237			-2.44388	-4.7304																					0.782259
HEA	i_12_30557	BOPA2_12_30557	2H	55.55	3	0																-1.06237			-2.44388	-4.7304																					0.782259
HEA	i_SCRI_RS_13639	SCRI_RS_13639	2H	55.55	3	0														-1.31234		-1.91715		-0.952071																					0.484688		0.370289		0.606188
HEA	i_SCRI_RS_158123	SCRI_RS_158123	2H	55.55	6	0				1.64651		-4.55947				-0.85102														-0.630119		-0.650075		-2.74585	0.46821		0.0109591				0.683623
HEA	i_SCRI_RS_41905	SCRI_RS_41905	2H	55.55	2	0																		-0.475714		-4.86611																							0.814824
HEA	i_11_10070	BOPA1_1275_734	2H	55.6	22	0.015	1.93292	0.0150979	0.0305932	1.64651	-2.03794	-4.63774	-2.743	-0.846688	-6.2376	-2.51486	-7.36387	-3.25318	-1.8906	-2.41016		-1.06237	-5.55457		-1.52532	-5.19467		-2.10583	-6.34961	-0.339559	-2.37276	-1.04961	-2.84963	-2.97414	0.459089	0.431772	0.00692598	0.159773	0.632773	0.000158399	0.205112	4.68076e-05	0.0940819	0.423126	0.244774		0.777836	0.00183778
HEA	i_12_11163	BOPA2_12_11163	2H	55.6	3	0									-6.2376							-1.06237							-6.34961											0.000193721							0.780749
HEA	i_12_30772	BOPA2_12_30772	2H	55.6	2	0														-2.41016						-6.23499																			0.253968
HEA	i_11_10679	BOPA1_4630_1036	2H	55.7	7	0				1.64651											-5.9686	-1.06237			-3.27476	-5.57407			-6.70001	-0.467627					0.464608											0.000385311	0.780488
HEA	i_11_10997	BOPA1_8889_842	2H	55.7	17	0				1.64651		-4.55947	-3.90245			-0.85102		-2.26155	-1.8906		-5.57622	-1.58778	-5.20478	-0.964423	-2.44388		1.49361		-6.69333	-0.630119	-2.37276	-0.650075		-2.74585	0.463841		0.0102001	0.0656898			0.680678		0.205827	0.428035		0.0010884	0.526077	0.011987	0.611062
HEA	i_11_11133	BOPA1_ABC06091_1_1_187	2H	55.7	25	0.01	2.03283	0.00836977	0.0365893	1.64651	-2.03794	-4.65913	-4.0645	-0.536732	-6.2376	-2.51486	-7.22662	-2.56295	-1.8906	-1.45289	-6.06751	-1.06237	-5.25324	-0.964423	-2.44388	-5.19467	0.214524	-2.08634	-6.34961	-0.630119	-2.37276	-0.681396	-2.58816	-2.97414	0.457595	0.430241	0.00772227	0.0456815	0.766158	0.000150642	0.203608	6.32881e-05	0.174839	0.421584	0.43884	0.000195093	0.777116	0.00469704	0.606068
HEA	i_12_10948	BOPA2_12_10948	2H	55.7	8	0						-4.65913	-4.0645			-2.51486	-7.22662									-5.19467	0.214524				-2.37276	-0.681396					0.00871727	0.0491256			0.210678	8.18685e-05
HEA	i_12_20917	BOPA2_12_20917	2H	55.7	17	0				1.64651		-4.55947	-3.90245			-0.85102		-2.26155	-1.8906		-5.57622	-1.58778	-5.20478	-0.964423	-2.44388		1.49361		-6.69333	-0.630119	-2.37276	-0.650075		-2.74585	0.463841		0.0102001	0.0656898			0.680678		0.205827	0.428035		0.0010884	0.526077	0.011987	0.611062
HEA	i_12_30251	BOPA2_12_30251	2H	55.7	24	0				1.64651	-2.03794	-4.53562	-3.90245	-0.133679	-6.67089	-0.85102	-6.81628	-2.55949	-1.8906	-1.35207	-5.57622	-1.58778	-5.20478	-0.964423	-2.44388	-4.86611	1.49361	-2.08634	-6.69333	-0.630119	-2.37276	-0.650075		-2.74585	0.458905	0.431583	0.00993667	0.0627587	0.937396	6.23555e-05	0.677339	0.000174188	0.155126	0.422936	0.498589	0.000957798	0.521503	0.0110762	0.607117
HEA	i_12_31288	BOPA2_12_31288	2H	55.7	3	0															-5.57622			-0.318934		-4.77855																				0.00117571			0.87895
HEA	i_12_31408	BOPA2_12_31408	2H	55.7	21	0.005	1.62521	0.0359218	0.0233262	1.64651	-2.03794	-4.53562	-3.90245	-0.358438	-6.67089	-0.85102	-7.07895		-1.8906		-5.57622	-1.58778	-5.20478	-0.964423	-2.44388		1.49361	-2.08634	-6.69333	-0.630119	-2.37276	-0.650075		-2.74585	0.45931	0.431999	0.0100034	0.0629956	0.836414	6.33027e-05	0.677614	7.56164e-05		0.423354		0.000967936	0.521879	0.0111486	0.607441
HEA	i_SCRI_RS_103572	SCRI_RS_103572	2H	55.7	24	0.01	1.79034	0.0159801	0.0300148	1.64651	-2.03794	-4.53562	-3.90245	-1.02469	-5.98291	-1.27539	-7.22662	-1.96712	-1.8906	-1.45289	-5.9686	-1.06237	-5.10389	-0.964423	-2.44388	-4.7304	0.214524	-2.08634	-6.56168	-0.630119	-2.37276	-0.650473		-2.5655	0.458926	0.431605	0.00994016	0.0627711	0.571201	0.00029107	0.534153	6.65061e-05	0.275081	0.422958	0.440195	0.00032443	0.777758	0.00773942	0.607134
HEA	i_SCRI_RS_109192	SCRI_RS_109192	2H	55.7	22	0				1.64651	-2.03794	-4.6357	-4.0645	-0.420681	-6.2376	-2.51486	-7.22662	-2.56295		-1.45289	-6.06751	-1.06237	-5.25324	-0.964423		-5.19467	0.214524	-2.08634	-6.56168	-0.630119	-2.37276	-0.681396	-2.58816		0.457783	0.430433	0.00821118	0.0457716	0.815297	0.000151587	0.203797	6.37275e-05	0.175019		0.439032	0.000196279	0.777207	0.00471423	0.606219
HEA	i_SCRI_RS_122871	SCRI_RS_122871	2H	55.7	25	0.01	2.0386	0.00770305	0.0365824	1.64651	-2.03794	-4.6357	-4.0645	-0.536732	-6.2376	-2.51486	-7.22662	-2.56295	-1.8906	-1.45289	-6.06751	-1.06237	-5.25324	-0.964423	-2.44388	-5.19467	0.214524	-2.08634	-6.34961	-0.630119	-2.37276	-0.681396	-2.58816	-2.97414	0.457613	0.430258	0.00818709	0.0456897	0.766167	0.000150729	0.203626	6.33287e-05	0.174856	0.421602	0.438858	0.000195202	0.777124	0.00469862	0.606082
HEA	i_SCRI_RS_131325	SCRI_RS_131325	2H	55.7	25	0.01	2.13626	0.000528081	0.0334235	1.64651	-2.03794	-4.55947	-3.90245	-1.02469	-5.98291	-1.27539	-7.22662	-2.56295	-1.8906	-1.45289	-5.9686	-1.06237	-5.10389	-0.964423	-2.44388	-4.69477	0.214524	-2.08634	-6.56168	-0.630119	-2.37276	-0.650473	-2.58816	-2.5655	0.458708	0.431381	0.00936353	0.0626435	0.571014	0.000289105	0.533954	6.59691e-05	0.175907	0.422732	0.439972	0.000322272	0.777652	0.00770977	0.606959
HEA	i_SCRI_RS_135633	SCRI_RS_135633	2H	55.7	17	0.005	1.53911	0.0195807	0.0466777		-2.03794	-4.65913	-4.0645		-6.2376	-2.51486	-7.22662					-1.06237	-6.12362		-2.44388	-5.19467	0.214524	-2.08634	6.83313		-2.37276	-0.681396	-2.84963	-2.97414		0.433075	0.00810441	0.0470238		0.000165271	0.206395	7.01255e-05					0.778448	0.000794467
HEA	i_SCRI_RS_138888	SCRI_RS_138888	2H	55.7	5	0				1.64651							-7.36387				-6.06751									-0.339559				-2.97414	0.46439							5.73302e-05				0.000242897
HEA	i_SCRI_RS_146010	SCRI_RS_146010	2H	55.7	25	0.005	2.08472	0.0399212	0.0436472	1.64651	-2.03794	-4.65913	-2.743	-0.846688	-6.2376	-2.51486	-7.36387	-3.25318	-1.8906	-2.41016	-6.06751	-1.06237	-6.12362	-0.964423	-1.52532	-5.19467	0.214524	-2.10583	-6.34961	-0.630119	-2.37276	-1.04961	-2.84963	-2.97414	0.457017	0.429648	0.00764412	0.157854	0.631203	0.000147726	0.203027	4.31946e-05	0.0925737	0.420987	0.242602	0.000191436	0.776837	0.000725827	0.605605
HEA	i_SCRI_RS_153174	SCRI_RS_153174	2H	55.7	19	0					-2.03794	-5.05361	-4.76486	-1.02469	-5.57759	-0.421407			-1.8906	-1.33679	-5.69291	-1.06237	-5.62076			-4.69477	0.214524	-2.08634	6.83313	-1.66286	-2.37276	-0.650473		-2.5655		0.436885	0.00925755	0.0453205	0.575606	0.0012379	0.845353			0.428274	0.495893	0.00087517	0.780231	0.0277744
HEA	i_SCRI_RS_162700	SCRI_RS_162700	2H	55.7	20	0.01	1.64464	0.011579	0.0190717	1.64651	-2.03794	-4.97968	-3.26245	-1.00455	-5.33386	-1.51477	-7.15135		-1.8906	-1.65111	-5.22927	-1.58778	-5.18496		-2.10538		1.49361	-2.08634	-6.81716	-0.630119		-0.650473		-2.74585	0.460338	0.433053	0.00603778	0.124675	0.591222	0.00208655	0.463792	9.33414e-05		0.424416	0.385971	0.00197314	0.522832	0.00807816
HEA	i_SCRI_RS_167882	SCRI_RS_167882	2H	55.7	24	0				1.64651	-2.03794	-4.93923	-4.87282	-0.420681	-6.2376	-2.51486	-7.22662	-2.56295	-1.8906	-1.45289	-6.06751	-1.06237	-5.10896	-0.475714		-5.19467	0.214524	-2.08634	-6.34961	-0.993215	-2.37276	-0.681396	-2.58816	-2.97414	0.457939	0.430593	0.00767429	0.0310443	0.815359	0.000152393	0.203954	6.41028e-05	0.175168	0.421938	0.43919	0.000197288	0.777282	0.0129744	0.810544
HEA	i_SCRI_RS_186443	SCRI_RS_186443	2H	55.7	24	0				1.64651	-2.03794	-4.55947	-3.90245	-0.946255	-6.67089	-0.85102	-6.39587	-2.55949	-1.8906	-1.35207	-5.57622	-1.58778	-5.61939	-0.964423	-1.89113	-4.86611	1.49361	-2.04539	-6.69333	-0.630119	-2.37276	-0.650075		-2.74585	0.459089	0.431772	0.00942373	0.0628665	0.577746	6.27877e-05	0.677464	0.00057474	0.155296	0.423126	0.498765	0.000962419	0.521674	0.00464875	0.607265
HEA	i_SCRI_RS_186664	SCRI_RS_186664	2H	55.7	21	0.005	1.62999	0.0326887	0.0232934	1.64651	-2.03794	-4.45576	-3.90245	-0.358438	-6.67089	-0.85102	-7.07895		-1.8906		-5.57622	-1.58778	-5.20478	-0.964423	-2.44388		1.49361	-2.08634	-6.69333	-0.630119	-2.37276	-0.650075		-2.74585	0.459342	0.432031	0.0111447	0.063014	0.836425	6.33771e-05	0.677635	7.57034e-05		0.423387		0.000968729	0.521908	0.0111543	0.607466
HEA	i_SCRI_RS_192676	SCRI_RS_192676	2H	55.7	25	0				1.15256	-2.03794	-4.65913	-2.84501	-0.737882	-6.2376	-2.51486	-7.36387	-3.25318	-1.8906	-2.41016	-6.06751	-1.06237	-6.12362	-0.964423	-1.52532	-5.19467	0.214524	-2.10583	-6.34961	-0.630119	-2.37276	-1.04961	-2.84963	-2.97414	0.621267	0.429698	0.00765077	0.151539	0.675027	0.000147973	0.203077	4.32777e-05	0.0926095	0.421038	0.242654	0.000191745	0.77686	0.000726803	0.605644
HEA	i_SCRI_RS_222933	SCRI_RS_222933	2H	55.7	17	0				1.64651		-4.55947	-3.90245			-0.85102		-2.26155	-1.8906		-5.43067	-1.58778	-5.20478	-0.964423	-2.44388		1.49361		-6.69333	-0.630119	-2.37276	-0.650075		-2.74585	0.464019		0.0102302	0.0657973			0.680799		0.206008	0.428219		0.00197647	0.526241	0.012021	0.611204
HEA	i_SCRI_RS_238404	SCRI_RS_238404	2H	55.7	21	0				1.64651	-2.03794	-4.53562	-3.90245	-0.902157	-6.67089	-1.27539	-7.07895		-1.8906	-1.45289	-5.57622		-5.20478	-0.964423	-2.44388		1.49361	-2.08634	-6.69333	-0.630119	-2.37276	-0.650075		-2.74585	0.459212	0.431898	0.00998707	0.0629378	0.617347	6.30693e-05	0.534413	7.5343e-05		0.423252	0.440485	0.000965448		0.0111309	0.607362
HEA	i_11_10012	BOPA1_1040_279	2H	55.9	25	0				1.64651	-2.03794	-4.71412	-2.743	-0.811566	-7.62636	-2.51486	-7.36387	-0.0130305	-1.8906	-2.41016	-6.06751	-1.06237	-5.55457	-0.964423	-1.52532	-5.05557	0.214524	-2.10583	-6.34961	-0.339559	-2.37276	-1.04961	-2.84963	-2.28077	0.456807	0.429432	0.00710838	0.15766	0.645618	4.53799e-06	0.202817	4.28424e-05	0.995563	0.42077	0.242382	0.000190123	0.776735	0.00174178	0.605437
HEA	i_11_20039	BOPA1_10719_459	2H	55.9	3	0							-2.743																				-2.92309	-2.28077				0.168526
HEA	i_11_10624	BOPA1_4233_63	2H	55.9	24	0				1.71407	-2.03794	-4.82738	-2.743	-0.706538	-7.62636	-2.48548	-7.45363	-0.165946	-1.8906	-2.41016	-6.06751	-1.06237	-5.55457	-0.964423	-1.60838	-5.05557	0.214524	-2.10583	-6.34961		-2.37276	-1.04961	-2.92309	-2.28077	0.440788	0.429155	0.00593188	0.157411	0.688093	4.47869e-06	0.211429	3.55312e-05	0.94361	0.420491	0.242099	0.00018844	0.776605	0.00173067	0.60522
HEA	i_11_11101	BOPA1_ABC04893_1_1_248	2H	55.9	13	0					-2.03794			-0.811566	-7.62636	-2.51486	-7.45363		-1.8906				-5.55457				0.214524	-2.10583	-6.34961	-0.339559	-2.37276			-2.28077		0.433184			0.648298	5.40785e-06	0.206502	4.14806e-05		0.424548				0.00189773
HEA	i_SCRI_RS_13952	SCRI_RS_13952	2H	55.9	2	0															0.211568													-2.79698												0.944848
HEA	i_SCRI_RS_198865	SCRI_RS_198865	2H	55.9	25	0				1.64651	-2.03794	-4.73717	-2.743	-0.706538	-7.62636	-2.51486	-7.06392	-0.0130305	-1.8906	-2.41016	-6.06751	-1.06237	-5.55457	-0.964423	-1.60838	-5.05557	0.214524	-2.10583	-6.34961	-0.339559	-2.37276	-1.04961	-2.92309	-2.28077	0.457128	0.429762	0.00674917	0.157957	0.688481	4.60912e-06	0.203139	0.000130442	0.995566	0.421102	0.242719	0.000192135	0.77689	0.00175505	0.605694
HEA	i_12_10474	BOPA2_12_10474	2H	56.2	1	0																											-2.92309
HEA	i_12_20424	BOPA2_12_20424	2H	56.2	4	0.005	3.66463	1.95708e-05	0.000198811	1.64651															-1.60838		0.214524				-2.37276				0.469088
HEA	i_SCRI_RS_170235	SCRI_RS_170235	2H	56.2	25	0.27	-2.41584	2.18983e-06	0.0316452	2.20397	-1.49228	-4.63502	-3.20327	-0.741299	-7.62214	-2.92291	-7.04265	0.580357	-1.76217	-2.48266	-5.76687	-1.06237	-4.74701	-0.833459	-0.599263	-5.66567	1.55888	-2.18905	-5.12555	-0.353928	-1.12683	-1.10581	-2.83565	-2.92176	0.324976	0.588324	0.00893554	0.103146	0.669938	5.08433e-06	0.142109	0.000151874	0.809752	0.459443	0.231096	0.000435458	0.777505	0.00652247	0.660256
HEA	i_SCRI_RS_194604	SCRI_RS_194604	2H	56.2	1	0																											-2.84963
HEA	i_SCRI_RS_240011	SCRI_RS_240011	2H	56.2	25	0.28	-2.48564	0.000607437	0.0393126	1.64651	-2.03794	-4.86128	-2.743	-0.706538	-7.62636	-2.51486	-7.04642	-0.0833145	-1.8906	-2.41016	-6.06751	-1.06237	-4.91723	-0.93153	-1.60838	-6.41231	0.214524	-2.10583	-5.79162	-0.902455	-2.37276	-1.04961	-2.84963	-2.78623	0.456728	0.429351	0.00545198	0.157587	0.688218	4.52066e-06	0.202737	0.000134063	0.971427	0.420688	0.2423	0.000189631	0.776697	0.00459962	0.618024
HEA	i_SCRI_RS_55840	SCRI_RS_55840	2H	56.2	3	0.035	-3.17503	0.0154949	0.00497239													-1.06237				-6.41231							-2.92309														0.781778
HEA	i_11_11211	BOPA1_ABC09016_2_2_348	2H	56.35	25	0.28	-2.48285	0.000490202	0.0396967	1.64651	-2.03794	-4.86128	-2.743	-0.93286	-7.62636	-2.51486	-7.04642	-0.0833145	-1.8906	-2.41016	-6.06751	-1.06237	-4.91723	-0.93153	-1.60838	-6.41231	0.214524	-2.10583	-5.79162	-0.902455	-2.37276	-1.04961	-2.84963	-2.78623	0.456708	0.429331	0.00544994	0.157569	0.595795	4.51634e-06	0.202718	0.000133972	0.971426	0.420668	0.242279	0.000189508	0.776687	0.00459783	0.618009
HEA	i_11_20160	BOPA1_13926_531	2H	56.4	20	0.86	-2.36116	0.000757399	0.025505	1.64651	-2.03794	-4.86128		-0.706538	-7.62636		-7.04642	-0.0833145	-1.8906			-1.06237	-4.91723	-0.93153		-6.41231	0.214524	-2.10583	-5.79162	-0.902455	-2.37276	-1.04961	-2.84963	-2.78623	0.459134	0.431818	0.0057052		0.689796	5.07525e-06		0.000145498	0.971579	0.423172			0.777858	0.00482119	0.619901
HEA	i_11_20417	BOPA1_2802_685	2H	56.4	1	0.015	-4.69388	0.0229758	0.00128501																								-2.92309
HEA	i_11_20458	BOPA1_2998_508	2H	56.4	1	0.01	-4.92866	0.0177427	0.00160514																								-3.21201
HEA	i_11_11354	BOPA1_ABC14943_1_2_466	2H	56.4	21	0.845	-2.32791	0.000427258	0.0256008	1.64651	-2.03794	-4.86128		-0.706538	-7.62636		-7.04642	-0.0833145	-1.8906			-1.06237	-4.91723	-0.93153	-1.60838	-6.41231	0.214524	-2.10583	6.83313	-0.902455	-2.37276	-1.04961	-2.84963	-2.78623	0.460714	0.433439	0.00587703		0.69083	5.47477e-06		0.000153501	0.971679	0.424804			0.778618	0.00497175	0.621132
HEA	i_12_10099	BOPA2_12_10099	2H	56.4	1	0.015	-4.69388	0.0229758	0.00128501																								-2.92309
HEA	i_12_20196	BOPA2_12_20196	2H	56.4	9	0.65	-2.37671	0.00143084	0.00853126		-1.34113				-7.62636							-1.06237	-5.30508				0.214524	-2.10583	6.83313	-1.10082	-2.37276					0.570268				6.66642e-06							0.780616	0.00272498
HEA	i_12_30042	BOPA2_12_30042	2H	56.4	25	0.895	-2.48628	0.000448674	0.0397122	1.64651	-2.03794	-4.83878	-2.743	-0.706538	-7.62636	-2.51486	-7.04642	-0.0833145	-1.8906	-2.41016	-6.06751	-1.06237	-4.91723	-0.93153	-1.60838	-6.41231	0.214524	-2.10583	-5.79162	-0.902455	-2.37276	-1.04961	-2.84963	-2.78623	0.456745	0.429369	0.00577525	0.157603	0.68823	4.5244e-06	0.202755	0.000134141	0.971428	0.420706	0.242317	0.000189737	0.776705	0.00460116	0.618037
HEA	i_12_30582	BOPA2_12_30582	2H	56.4	25	0.895	-2.49198	0.000515563	0.0393988	1.64651	-2.03794	-4.86128	-2.743	-0.93286	-7.62636	-2.51486	-6.61692	-0.0833145	-1.8906	-2.41016	-6.21395	-1.06237	-4.91723	-0.93153	-1.60838	-6.41231	0.214524	-2.10583	-5.79162	-0.902455	-2.37276	-1.04961	-2.92309	-2.78623	0.456998	0.429628	0.00547992	0.157836	0.596032	4.58006e-06	0.203008	0.000466139	0.971444	0.420967	0.242582	0.000141682	0.776827	0.00462405	0.618235
HEA	i_12_31189	BOPA2_12_31189	2H	56.4	13	0.695	-2.27064	0.00069849	0.0125241	1.64651	-2.03794			-0.93286	-7.62636							-1.06237	-4.91723		-1.60838	-6.41231	0.214524	-2.10583	6.83313		-2.37276			-2.78623	0.463571	0.436369			0.60139	6.269e-06							0.77999	0.00525357
HEA	i_SCRI_RS_137018	SCRI_RS_137018	2H	56.4	22	0.865	-2.42723	7.04737e-05	0.0409669	1.64651	-2.03794	-4.83878	-2.743	-0.706538	-7.62636	-2.51486	-7.04642				-6.06751	-1.06237	-4.91723	-0.93153	-1.60838	-6.41231	0.214524	-2.10583	6.83313	-0.902455	-2.37276	-1.04961	-2.84963	-2.78623	0.458157	0.430816	0.00592948	0.158908	0.689156	4.84278e-06	0.204172	0.000140752				0.000198685	0.777387	0.00473015	0.619139
HEA	i_SCRI_RS_160277	SCRI_RS_160277	2H	56.4	10	0.705	-2.27548	0.00143772	0.0226457	1.64651		-4.83878					-7.04642	-0.0833145			-6.06751	-1.06237				-6.41231						-1.04961	-2.84963	-2.78623	0.462345		0.00640721					0.000162122	0.971782			0.000227495	0.779402
HEA	i_SCRI_RS_182959	SCRI_RS_182959	2H	56.4	25	0.89	-2.48664	0.000392578	0.0402309	1.64651	-2.03794	-4.83878	-2.743	-0.706538	-7.62636	-2.32308	-7.45002	-0.243256	-1.8906	-2.41016	-6.06751	-1.06237	-4.91723	-0.93153	-1.60838	-6.41231	0.214524	-2.10583	-5.79162	-0.902455	-2.37276	-1.04961	-2.84963	-2.78623	0.456663	0.429285	0.00576639	0.157527	0.688176	4.50646e-06	0.247104	8.9144e-05	0.916863	0.420621	0.242232	0.000189228	0.776666	0.00459375	0.617973
HEA	i_SCRI_RS_185513	SCRI_RS_185513	2H	56.4	25	0.895	-2.49121	0.000522584	0.0392847	1.64651	-2.03794	-4.86128	-2.743	-0.93286	-7.62636	-2.51486	-6.61692	-0.0833145	-1.8906	-2.41016	-6.06751	-1.06237	-4.91723	-0.93153	-1.60838	-6.41231	0.214524	-2.10583	-5.79162	-0.902455	-2.37276	-1.04961	-2.92309	-2.78623	0.457091	0.429724	0.00548965	0.157923	0.596108	4.60085e-06	0.203102	0.000467408	0.97145	0.421063	0.24268	0.000191902	0.776872	0.00463256	0.618308
HEA	i_SCRI_RS_206358	SCRI_RS_206358	2H	56.4	1	0																											-2.60878
HEA	i_SCRI_RS_219740	SCRI_RS_219740	2H	56.4	24	0.89	-2.46348	0.000196156	0.0381563	1.64651	-2.03794	-4.86128	-2.0939	-0.93286	-7.62636	-2.9833	-6.89624	-0.0833145	-1.8906	-2.41016	-6.06751	-1.06237	-4.91723	-0.93153	-1.60838	-6.41231	0.214524	-2.10583	-5.79162	-0.902455	-2.37276	-1.04961	-2.84963		0.457102	0.429735	0.00549074	0.284883	0.596117	4.60301e-06	0.136424	0.000247597	0.971451	0.421075	0.242691	0.000191965	0.776878	0.00463351	0.618316
HEA	i_SCRI_RS_235694	SCRI_RS_235694	2H	56.4	25	0.895	-2.48536	0.000482666	0.0397055	1.64651	-2.03794	-4.86128	-2.743	-0.731192	-7.62636	-2.51486	-7.04642	-0.0833145	-1.8906	-2.41016	-6.06291	-1.06237	-4.91723	-0.898763	-1.60838	-6.41231	0.214524	-2.10583	-5.79162	-0.862649	-2.37276	-1.04961	-2.92309	-2.78623	0.456758	0.429383	0.00545516	0.157616	0.679655	4.52739e-06	0.202768	0.000134204	0.971429	0.42072	0.242332	0.000207134	0.776712	0.0046024	0.631356
HEA	i_SCRI_RS_236995	SCRI_RS_236995	2H	56.4	18	0.82	-2.35081	0.000421213	0.0276821	1.64651	-2.03794	-5.11622		-0.724618	-7.08809		-7.04642					-1.06237	-4.93679	-1.00682		-6.41231	0.214524	-2.10583	6.75468	-0.902455	-2.37276	-1.04961	-2.92309	-2.78623	0.461159	0.433895	0.0045053		0.693928	6.09717e-05		0.00015581					0.778832	0.00549634	0.606941
HEA	i_SCRI_RS_87934	SCRI_RS_87934	2H	56.4	18	0.84	-2.37695	0.000663278	0.0288574	1.64651	-2.03794	-4.83878		-0.706538	-7.62636		-7.04642					-1.06237	-4.91723	-0.93153		-6.41231	0.214524	-2.10583	6.83313	-0.902455	-2.37276	-1.04961	-2.84963	-2.78623	0.460478	0.433196	0.00619055		0.690676	5.41235e-06		0.000152268					0.778505	0.00494887	0.620948
HEA	i_11_10947	BOPA1_7959_829	2H	56.45	25	0.885	-2.46071	0.000385096	0.0359892	1.64651	-2.03794	-5.18426	-3.05319	-0.93286	-7.61508	-0.7524	-6.72298	-0.0833145	-1.8906	-2.34983	-6.06751	-1.06237	-4.68141	-0.443553	-3.13639	-6.41231	0.214524	-2.10583	-5.79162	-1.61324	-2.37276	-1.04961	-2.92309	-2.78623	0.457503	0.430145	0.00527935	0.143019	0.596444	6.56512e-06	0.724353	0.000542028	0.971476	0.421488	0.275465	0.000194501	0.777071	0.0186081	0.822879
HEA	i_12_10883	BOPA2_12_10883	2H	56.45	5	0.43	-2.68875	0.0102079	0.0163327		-0.865901				-7.62636							-1.06237	-5.30508						6.83313							0.702892				6.59362e-06							0.780507	0.00271124
HEA	i_12_11369	BOPA2_12_11369	2H	56.45	5	0.43	-2.68875	0.0102079	0.0163327		-0.865901				-7.62636							-1.06237	-5.30508						6.83313							0.702892				6.59362e-06							0.780507	0.00271124
HEA	i_12_30206	BOPA2_12_30206	2H	56.45	16	0.66	-2.28114	0.00198385	0.00526134	10.2074			-0.837259	-2.38295	-10.9613	-4.15097		0.344854	-5.0881	-3.49114			-9.83835		-2.39235	-5.72189	0.214524	-1.67208	-4.85267	0.768596				-4.65933	0.0310692			0.769579	0.336725	7.70906e-05	0.381648		0.905572	0.198215	0.256417			0.00298474
HEA	i_11_20032	BOPA1_1062_478	2H	56.5	1	0.01	-4.25921	0.0347267	0.00148745																								-2.84963
HEA	i_11_20251	BOPA1_1826_229	2H	56.5	22	0.895	-2.4423	0.00013526	0.0397609		-0.865901	-4.83878	-2.84308	0.377975	-7.62636	-2.51486	-7.19421	-0.0833145	-1.8906		-6.06751	-1.06237	-5.30508	-1.3939	-1.60838	-6.39059	0.214524	-2.10583	-6.99656	-1.59295	-2.37276	-1.17744	-2.99882			0.697107	0.00564796	0.15007	0.82266	4.27056e-06	0.201566	6.6022e-05	0.971352	0.419481		0.000182472	0.776132	0.00221456	0.465153
HEA	i_11_10317	BOPA1_2528_2111	2H	56.5	25	0.9	-2.49462	0.000463301	0.040138	1.64651	-2.03794	-4.83878	-2.743	-0.93286	-7.62636	-2.51486	-7.04642	-0.0833145	-1.8906	-2.41016	-6.06751	-1.06237	-4.91723	-0.93153	-1.60838	-6.41231	0.214524	-2.10583	-5.79162	-0.902455	-2.37276	-1.04961	-2.84963	-2.78623	0.456725	0.429349	0.00577312	0.157585	0.595809	4.52007e-06	0.202735	0.00013405	0.971427	0.420685	0.242297	0.000189614	0.776696	0.00459937	0.618022
HEA	i_11_20631	BOPA1_3813_1629	2H	56.5	25	0.9	-2.52318	0.000268674	0.0368939	-1.23717	-0.865901	-5.20689	-3.04867	1.11748	-7.13174	-2.08309	-6.99442	0.639382	-1.8906	-3.54744	-5.8212	-1.06237	-5.52407	-1.47437	-2.78655	-6.39059	0.319105	-2.22489	-5.86412	-3.91156	-2.37276	-1.17744	-2.92751	-2.78623	0.583345	0.698554	0.00503135	0.143271	0.528095	0.000108473	0.476109	0.000497276	0.79581	0.421819	0.137641	0.000736722	0.777226	0.00729113	0.524239
HEA	i_11_20669	BOPA1_4049_233	2H	56.5	16	0.825	-2.36935	0.000990079	0.0258443		-1.09296				-7.62636	-2.51486	-7.04642	-0.0833145		-3.14964		-1.06237	-5.30508			-6.41231	0.214524	-2.10583	-5.79162	-1.10082	-2.37276		-2.84963	-2.78623		0.653798				5.11218e-06	0.205313	0.000146253	0.971589		0.144759		0.777933	0.00240805
HEA	i_11_11178	BOPA1_ABC07566_2_1_82	2H	56.5	25	0.9	-2.49644	0.000459842	0.0400748	1.64651	-2.03794	-4.83878	-2.743	-0.93286	-7.62636	-2.51486	-7.04642	-0.0833145	-1.8906	-2.41016	-6.06751	-1.06237	-4.91723	-0.93153	-1.60838	-6.41231	0.214524	-2.06185	-5.79162	-0.902455	-2.37276	-1.04961	-2.84963	-2.78623	0.456737	0.429361	0.00577442	0.157596	0.595819	4.5227e-06	0.202747	0.000134105	0.971427	0.420698	0.242309	0.000189689	0.776701	0.00460046	0.618031
HEA	i_12_11288	BOPA2_12_11288	2H	56.5	12	0.72	-2.40387	0.00139356	0.0158017		-1.34113				-7.62636		-7.04642	-0.0833145		-3.14964		-1.06237	-5.12483				0.214524	-2.21284	6.83313	-1.10082	-2.37276					0.568494				6.05008e-06		0.000164754	0.971812		0.147938		0.779631	0.00375116
HEA	i_12_20878	BOPA2_12_20878	2H	56.5	20	0.86	-2.34849	0.000584805	0.0202199	1.64651	-2.03794		-2.743	-0.93286	-7.62636	-2.51486	-7.04642	-0.0833145	-1.8906	-2.41016		-1.06237	-4.91723		-1.60838	-6.41231	0.214524	-2.10583	-5.79162	-0.902455	-2.37276			-2.78623	0.459919	0.432623		0.160545	0.598416	5.27e-06	0.205949	0.000149422	0.971629	0.423982	0.245646		0.778236	0.00489546
HEA	i_12_21337	BOPA2_12_21337	2H	56.5	20	0.855	-2.33364	0.000511575	0.0194226	1.7048	-2.03794		-2.743	-0.93286	-7.62636	-2.51486	-6.74653	-0.0833145	-1.8906	-2.41016		-1.06237	-4.91723		-1.60838	-6.41231	0.214524	-2.01846	-5.43854	-0.902455	-2.74275			-2.78623	0.44542	0.433056		0.160939	0.59876	5.37777e-06	0.206376	0.000303829	0.971656	0.424419	0.246091		0.778439	0.00493587
HEA	i_12_30068	BOPA2_12_30068	2H	56.5	12	0.725	-2.40319	0.00143576	0.0159396		-1.34113				-7.62636		-7.04642	-0.0833145		-3.14964		-1.06237	-5.30508				0.214524	-2.10583	6.83313	-1.10082	-2.37276					0.568417				6.02454e-06		0.000164262	0.971807		0.147857		0.779589	0.00259943
HEA	i_12_30561	BOPA2_12_30561	2H	56.5	25	0.9	-2.49596	0.000446949	0.040219	1.64651	-2.03794	-4.86128	-2.743	-0.93286	-7.62636	-2.51486	-7.04642	-0.0833145	-1.8906	-2.41016	-6.18129	-1.06237	-4.91723	-0.93153	-1.60838	-6.41231	0.214524	-2.10583	-5.79162	-0.902455	-2.37276	-1.04961	-2.84963	-2.78623	0.456639	0.429261	0.00544284	0.157506	0.595739	4.50134e-06	0.202649	0.000133657	0.971421	0.420597	0.242207	0.000151672	0.776654	0.00459163	0.617955
HEA	i_12_31175	BOPA2_12_31175	2H	56.5	25	0.9	-2.50193	0.000382377	0.0401467	1.64651	-2.03794	-4.83878	-2.743	-0.93286	-7.62636	-2.51486	-7.04642	-0.0833145	-1.8906	-2.41016	-6.06751	-1.06237	-4.91723	-0.93153	-1.60838	-6.41231	0.214524	-2.10583	-5.79162	-0.902455	-2.37276	-1.04961	-2.92309	-2.78623	0.456724	0.429347	0.00577298	0.157584	0.595808	4.51979e-06	0.202733	0.000134044	0.971427	0.420684	0.242295	0.000189606	0.776695	0.00459926	0.618021
HEA	i_12_31218	BOPA2_12_31218	2H	56.5	20	0.86	-2.34849	0.000584805	0.0202199	1.64651	-2.03794		-2.743	-0.93286	-7.62636	-2.51486	-7.04642	-0.0833145	-1.8906	-2.41016		-1.06237	-4.91723		-1.60838	-6.41231	0.214524	-2.10583	-5.79162	-0.902455	-2.37276			-2.78623	0.459919	0.432623		0.160545	0.598416	5.27e-06	0.205949	0.000149422	0.971629	0.423982	0.245646		0.778236	0.00489546
HEA	i_SCRI_RS_117951	SCRI_RS_117951	2H	56.5	9	0.735	-2.50659	0.000990488	0.0169529	-0.119197		-4.86128	-2.84308						-1.8906		-6.21395			-0.93153								-1.04961	-2.92309	-2.78623	0.958148		0.00643427	0.159292						0.429845		0.000188925			0.624923
HEA	i_SCRI_RS_12448	SCRI_RS_12448	2H	56.5	2	0.2	-3.27073	0.0138205	0.00450512												-6.06751												-2.92309													0.000260432
HEA	i_SCRI_RS_130072	SCRI_RS_130072	2H	56.5	4	0.595	-2.80761	0.00371355	0.013676								-7.04642							-0.93153	-2.76646								-2.84963									0.000185638							0.625554
HEA	i_SCRI_RS_135468	SCRI_RS_135468	2H	56.5	25	0.9	-2.4995	0.000180991	0.0413342	-0.119197	-1.09296	-4.86128	-2.84308	-0.0512262	-7.62636	-2.51486	-7.04642	-0.0833145	-1.8906	-3.14964	-6.06751	-1.06237	-5.30508	-1.3939	-1.60838	-6.41231	0.214524	-2.10583	-5.79162	-1.10082	-2.37276	-1.04961	-2.84963	-2.78623	0.95729	0.651782	0.00542798	0.150919	0.976275	4.47001e-06	0.202504	0.000132999	0.971412	0.420448	0.142273	0.00018819	0.776585	0.00226197	0.466081
HEA	i_SCRI_RS_155067	SCRI_RS_155067	2H	56.5	22	0.87	-2.4947	0.000181681	0.0458992		-1.09296	-4.83878	-2.84308		-7.62636	-2.51486	-6.61692	-0.0833145	-1.8906	-3.14964	-6.06751	-1.06237	-5.30508	-0.93153		-6.41231	0.214524	-2.10583	-5.79162	-1.10082	-2.37276	-1.04961	-2.92309	-2.78623		0.651847	0.00575792	0.151		4.48886e-06	0.202595	0.000460563	0.971418	0.420542	0.142353	0.000188735	0.776628	0.0022665	0.617913
HEA	i_SCRI_RS_157207	SCRI_RS_157207	2H	56.5	16	0.825	-2.36935	0.000990079	0.0258443		-1.09296				-7.62636	-2.51486	-7.04642	-0.0833145		-3.14964		-1.06237	-5.30508			-6.41231	0.214524	-2.10583	-5.79162	-1.10082	-2.37276		-2.84963	-2.78623		0.653798				5.11218e-06	0.205313	0.000146253	0.971589		0.144759		0.777933	0.00240805
HEA	i_SCRI_RS_174318	SCRI_RS_174318	2H	56.5	12	0.72	-2.31106	0.00118372	0.0054367		-2.03794			-0.0512262	-7.62636			-0.0833145				-1.06237	-5.30508				0.214524	-2.10583	6.83313	-0.902455			-2.92309	-2.78623		0.437572			0.976708	6.62572e-06			0.971933				0.780552	0.00271711
HEA	i_SCRI_RS_175300	SCRI_RS_175300	2H	56.5	21	0.855	-2.46919	0.000208721	0.0310876	-0.119197	-2.03794	-4.86128	-2.84308	-0.0512262	-7.62636		-7.04642	-0.0833145	-1.8906	-3.14964	-6.06751	-1.06237	-5.30508	-0.93153			0.214524	-2.10583	6.83313	-0.902455		-1.04961	-2.84963	-2.78623	0.957581	0.432258	0.00575149	0.153715	0.976437	5.18121e-06		0.000147637	0.971606	0.423615	0.145004	0.000207985	0.778064	0.00242294	0.620235
HEA	i_SCRI_RS_194640	SCRI_RS_194640	2H	56.5	24	0.89	-2.50828	0.000379084	0.0398226	-0.119197	-1.09296	-4.83878	-2.84308	-0.0512262	-7.62636	-2.51486	-7.04642	-0.0833145	-1.8906	-3.14964	-6.06751	-1.06237	-5.30508	-0.93153		-6.41231	0.214524	-2.06185	-5.79162	-1.10082	-2.37276	-1.04961	-2.92309	-2.78623	0.957295	0.651814	0.00575311	0.150959	0.976278	4.47952e-06	0.202549	0.000133201	0.971415	0.420495	0.142313	0.000188464	0.776606	0.00226424	0.617878
HEA	i_SCRI_RS_197997	SCRI_RS_197997	2H	56.5	2	0.235	-3.5972	0.0131264	0.00356814															-1.3939									-2.92309																0.478091
HEA	i_SCRI_RS_230984	SCRI_RS_230984	2H	56.5	1	0.01	-4.25921	0.0347267	0.00148745																								-2.84963
HEA	i_SCRI_RS_232669	SCRI_RS_232669	2H	56.5	25	0.9	-2.50193	0.000382377	0.0401467	1.64651	-2.03794	-4.83878	-2.743	-0.93286	-7.62636	-2.51486	-7.04642	-0.0833145	-1.8906	-2.41016	-6.06751	-1.06237	-4.91723	-0.93153	-1.60838	-6.41231	0.214524	-2.10583	-5.79162	-0.902455	-2.37276	-1.04961	-2.92309	-2.78623	0.456724	0.429347	0.00577298	0.157584	0.595808	4.51979e-06	0.202733	0.000134044	0.971427	0.420684	0.242295	0.000189606	0.776695	0.00459926	0.618021
HEA	i_SCRI_RS_30973	SCRI_RS_30973	2H	56.5	5	0.395	-2.72191	0.00794573	0.00283206											-1.35207	-5.57622			-0.964423			1.49361		6.83313																0.506812	0.00119537			0.613988
HEA	i_11_11384	BOPA1_ABC17685_1_4_365	2H	56.8	3	0.24	-2.85431	0.0152687	0.00389361															-1.3939	-1.60838									-2.78623															0.478183
HEA	i_11_20390	BOPA1_2634_2228	2H	57	14	0.785	-2.47204	0.000895786	0.0299529	-0.139774	-0.865901	-4.60905	-2.84308		-6.25914		-6.838				-6.3379	-1.06237			-1.69667		-0.212429	-1.11703	-6.43268		-2.37276	-0.982591			0.948036	0.70015	0.00761169	0.154418		0.000204863		0.000123816				0.000142106	0.778434
HEA	i_11_10358	BOPA1_2719_672	2H	57	24	0.88	-2.60928	9.01895e-05	0.0396565	-0.0931717	-0.58986	-4.79705	-2.87824	-0.00700181	-7.42501	-2.23677	-7.53461	-0.154438	-3.17687	-3.26492	-6.22724	-0.653772	-6.6818	-1.95648	-0.144475	-6.1866	-0.0228649	-2.14876	-6.72229	-1.98474	-4.01706	-1.15365		-2.48072	0.965619	0.794683	0.00508825	0.145982	0.996694	2.48723e-05	0.314513	5.50238e-05	0.950561	0.209046	0.130451	0.000133903	0.878709	0.000404303	0.321839
HEA	i_11_10685	BOPA1_4659_1261	2H	57	12	0.825	-2.56838	0.000946104	0.0251874		-0.865901		-2.84308		-6.25914		-6.838				-6.3379	-1.06237		-1.3939	-1.69667		-0.212429	-1.11703	-6.43268				-3.13312			0.700424		0.154813		0.000207738		0.000125666				0.000144194	0.778641		0.470305
HEA	i_11_20887	BOPA1_5160_268	2H	57	18	0.875	-2.6101	0.00028913	0.0384049	-0.139774	-0.865901	-4.60905	-2.84308		-6.25914	-2.51486	-6.838		-1.8906	-3.14964	-6.3379	-1.06237		-1.3939	-1.69667		-0.212429	-1.11703	-6.43268			-0.982591		-3.43506	0.947967	0.699773	0.00753245	0.153874		0.000200961	0.205765	0.000121307		0.423795	0.14516	0.000139274	0.778148		0.469292
HEA	i_SCRI_RS_100054	SCRI_RS_100054	2H	57	25	0.9	-2.75926	3.13839e-05	0.0395676	-0.139774	-0.623748	-4.75373	-2.84308	0.377975	-7.62636	-2.51486	-6.838	0.351005	-1.8906	-3.14964	-6.18267	-1.06237	-3.97639	-1.14515	-1.72032	-6.61386	-0.212429	-2.10583	-6.99656	-1.55692	-2.37276	-0.956435	-2.92751	-2.70738	0.947575	0.780809	0.00542296	0.150789	0.822967	4.43909e-06	0.202361	0.000107805	0.886463	0.4203	0.142146	0.00014119	0.776515	0.0413212	0.561071
HEA	i_SCRI_RS_116920	SCRI_RS_116920	2H	57	10	0.695	-2.61702	0.00103378	0.0134205	-0.139774	-0.865901				-6.25914							-1.06237	-5.30508	-1.3939			-0.212429	-1.11703	6.83313				-3.13312		0.948684	0.703714				0.000245551							0.781128	0.00278967	0.475438
HEA	i_SCRI_RS_127347	SCRI_RS_127347	2H	57	12	0.82	-2.56013	0.000795153	0.0250784		-0.865901		-2.84308		-6.25926		-6.838				-6.3379	-1.06237		-1.3939	-1.69667		-0.212429	-1.11703	-6.43268				-3.0635			0.700425		0.154815		0.000208201		0.000125677				0.000144207	0.778642		0.470307
HEA	i_SCRI_RS_132839	SCRI_RS_132839	2H	57	8	0.655	-2.59466	0.000831506	0.01329		-0.865901				-6.25914		-6.838					-1.06237			-1.69667		-0.212429	-1.11703	-6.43268							0.702052				0.000225697		0.000137261					0.779872
HEA	i_SCRI_RS_134925	SCRI_RS_134925	2H	57	24	0.9	-2.82539	4.72165e-06	0.0376273	-0.139774	-0.865901	-4.63164	-2.84308	0.869012	-6.25914	-2.51486	-6.838	0.242604	-1.8906	-3.14964	-6.23665	-1.06237	-5.30508	-1.3939	-1.69667	-6.70413	-0.212429	-1.11703	-6.43268	-1.59295	-2.37276	-0.982591		-3.43506	0.947685	0.698223	0.0068089	0.151654	0.607758	0.000185607	0.203317	0.000111467	0.92575	0.421285	0.142991	0.000173391	0.776976	0.00230357	0.466884
HEA	i_SCRI_RS_138697	SCRI_RS_138697	2H	57	6	0.605	-2.68457	0.00177822	0.00482708		-0.865901				-6.25914							-1.06237					-0.212429	-1.11703	-6.43268							0.70342				0.000241904							0.780906
HEA	i_SCRI_RS_177375	SCRI_RS_177375	2H	57	21	0.9	-2.73769	0.000116186	0.0381306	-0.139774	-0.865901	-4.60905	-2.84308	0.869012	-6.25914		-6.43778				-6.3379	-1.06237	-5.30508	-1.3939	-1.69667	-6.70413	-0.212429	-1.11703	-6.43268	-1.59295	-2.37276	-0.982591	-3.13312	-3.43506	0.94769	0.69825	0.00721941	0.151692	0.607791	0.000185845		0.000369174				0.000128328	0.776996	0.00230563	0.466925
HEA	i_SCRI_RS_191136	SCRI_RS_191136	2H	57	8	0.655	-2.59466	0.000831506	0.01329		-0.865901				-6.25914		-6.838					-1.06237			-1.69667		-0.212429	-1.11703	-6.43268							0.702052				0.000225697		0.000137261					0.779872
HEA	i_SCRI_RS_233449	SCRI_RS_233449	2H	57	13	0.83	-2.5477	0.00185915	0.0243542	-0.139774	-0.865901		-2.84308		-6.25926		-6.838			-3.14964	-6.3379	-1.06237		-1.3939	-1.69667		-0.212429	-1.11703	-6.43268						0.94812	0.70061		0.155082		0.000210178		0.000126948			0.14634	0.000145641	0.778781		0.470594
HEA	i_SCRI_RS_4969	SCRI_RS_4969	2H	57	25	0.9	-2.97864	3.08701e-07	0.0406202	-0.139774	-0.865901	-4.60905	-2.84308	0.869012	-6.25926	-2.51486	-6.838	0.242604	-1.8906	-3.14964	-6.3379	-1.06237	-5.30508	-1.3939	-1.69667	-6.70413	-0.212429	-1.11703	-6.43268	-1.59295	-2.37276	-0.982591	-3.0635	-3.43506	0.947639	0.697969	0.00716328	0.151293	0.607441	0.0001836	0.202918	0.000109929	0.925684	0.420874	0.142639	0.000126417	0.776784	0.00228309	0.46649
HEA	i_SCRI_RS_83731	SCRI_RS_83731	2H	57	8	0.655	-2.59466	0.000831506	0.01329		-0.865901				-6.25914		-6.838					-1.06237			-1.69667		-0.212429	-1.11703	-6.43268							0.702052				0.000225697		0.000137261					0.779872
HEA	i_11_20532	BOPA1_3355_605	2H	57.1	10	0.69	-2.50258	0.00130642	0.00760882					0.869012	-6.25914	-2.51486				-3.14964		-1.06237	-5.30508			-6.70413	-0.212429	-1.11703		-1.57097									0.61336	0.000233234	0.21044				0.149317		0.78036	0.00269318
HEA	i_11_10750	BOPA1_5233_1070	2H	57.1	23	0.89	-2.60893	5.63326e-05	0.0390332	-0.139774	-0.865901	-4.73169	-2.84308	0.377975	-7.62636	-2.51486	-6.838	-0.0833145	-1.8906	-3.14964	-5.95095	-1.06237	-5.30508	-1.3939	-1.60838	-6.70413	-0.212429	-2.10583	-6.99656	-1.59295	-2.37276	-0.956435			0.947532	0.69738	0.00570535	0.150456	0.822825	4.36016e-06	0.201992	0.000106416	0.97138	0.419921	0.141821	0.000236978	0.776338	0.00223601	0.465576
HEA	i_11_11206	BOPA1_ABC08774_1_1_752	2H	57.1	25	0.9	-2.81677	7.02451e-06	0.0428116	-0.139774	-0.865901	-4.60905	-2.84308	0.377975	-6.93125	-2.51486	-6.838	0.351005	-1.8906	-3.14964	-6.3379	-1.06237	-5.30508	-1.3939	-1.60838	-6.70413	0.34701	-2.10583	-6.99656	-1.59295	-2.37276	-0.982591	-2.92751	-2.94847	0.947533	0.697384	0.00704677	0.150462	0.822827	3.41842e-05	0.201999	0.000106447	0.886373	0.419928	0.141827	0.000122478	0.776341	0.0022364	0.465582
HEA	i_12_20861	BOPA2_12_20861	2H	57.1	22	0.895	-2.61789	6.5946e-05	0.028878	-0.139774	-0.865901		-3.09245	0.377975	-6.93125	-2.51486	-6.838	0.351005	-1.8906	-3.14964	-6.3379	-1.06237	-5.30508	-1.14515	-2.76646	-6.70413	0.34701	-1.11703	-6.99656	-1.59295	-2.37276		-2.92751		0.947658	0.698072		0.127258	0.823244	3.56791e-05	0.203079	0.00011054	0.886643	0.42104	0.142781	0.000127108	0.776862	0.00229129	0.561694
HEA	i_SCRI_RS_237688	SCRI_RS_237688	2H	57.1	25	0.895	-2.56327	0.000179852	0.0391957	-0.0081718	-0.37873	-4.7332	-3.07499	0.17287	-6.62813	-2.93718	-7.07826	1.28917	-2.32488	-3.26492	-6.04635	-0.590619	-3.85267	-1.20254	-1.75837	-6.6332	-0.178291	-2.03074	-6.84287	-1.48169	-3.8935	-0.697823	-2.91677	-2.34885	0.996981	0.868811	0.00596873	0.122059	0.919034	3.55358e-05	0.14269	6.98467e-05	0.617982	0.331744	0.131376	0.000171508	0.89049	0.025948	0.53732
HEA	i_11_20862	BOPA1_5046_619	2H	57.2	13	0.8	-2.50172	0.00138399	0.0223241			-4.67221		0.869012		-2.51486	-6.838		-1.8906	-3.14964			-5.12483		-1.69667	-6.70413				-1.59295	-2.37276	-0.982591	-3.0635				0.00756712		0.612165		0.208908	0.00013501		0.426998	0.147952			0.00375238
HEA	i_SCRI_RS_136740	SCRI_RS_136740	2H	57.2	8	0.66	-2.59041	0.000829949	0.013266		-0.865901				-6.25914		-6.838					-1.06237			-1.69667		-0.212429	-1.11703	-6.43268							0.702052				0.000225697		0.000137261					0.779872
HEA	i_SCRI_RS_1502	SCRI_RS_1502	2H	57.2	12	0.825	-2.55759	0.000979907	0.0249402		-0.865901		-2.84308		-6.25926		-6.838				-6.3379	-1.06237		-1.3939	-1.53534		-0.212429	-1.11703	-6.43268				-3.0635			0.700444		0.154842		0.000208398		0.000125804				0.000144349	0.778656		0.470336
HEA	i_SCRI_RS_162917	SCRI_RS_162917	2H	57.2	8	0.655	-2.56171	0.00186674	0.0106536		-0.865901				-6.26819		-6.66843					-1.06237			-1.69667		0.377189	-0.869024	-5.44533							0.702768				0.000275311		0.000545025					0.780413
HEA	i_SCRI_RS_222769	SCRI_RS_222769	2H	57.2	25	0.9	-2.98379	2.86674e-07	0.040635	-0.139774	-0.865901	-4.63164	-2.84308	0.869012	-6.25914	-2.51486	-6.838	0.242604	-1.8906	-3.14964	-6.3379	-1.06237	-5.30508	-1.3939	-1.69667	-6.70413	-0.212429	-1.11703	-6.43268	-1.59295	-2.37276	-0.982591	-3.13312	-3.43506	0.947637	0.697957	0.00675776	0.151275	0.607425	0.000183081	0.202898	0.000109853	0.925681	0.420854	0.142621	0.00012633	0.776774	0.00228207	0.466471
HEA	i_12_20335	BOPA2_12_20335	2H	57.35	1	0.02	-4.49292	0.01376	0.00443657												-6.3379																									0.000175921
HEA	i_11_10191	BOPA1_1917_848	2H	57.4	18	0.81	-2.44958	0.000587224	0.0244751	-0.139774	-0.865901	-4.63164	-2.84308	0.869012	-5.95144		-6.838	0.242604	-1.8906		-6.3379	-1.06237		-1.3939	-1.69667			-0.713852	6.83313			-0.982591	-3.13312	-3.43506	0.948223	0.701179	0.00740006	0.155908	0.611458	0.000467796		0.000130956	0.926512	0.426079		0.000150161	0.779212		0.471481
HEA	i_12_30265	BOPA2_12_30265	2H	57.4	25	0.9	-3.00566	2.43496e-07	0.0406854	-0.139774	-0.865901	-4.8539	-2.84308	0.859586	-6.25914	-2.51486	-6.838	0.242604	-1.8906	-3.14964	-6.3379	-1.06237	-5.12483	-1.23419	-1.64643	-6.70413	-0.212429	-1.11703	-6.43268	-1.59295	-2.37276	-0.982591	-3.13312	-3.43506	0.947643	0.697993	0.00505235	0.151327	0.612593	0.000183423	0.202955	0.000110071	0.92569	0.420912	0.142671	0.000126577	0.776802	0.00332018	0.522006
HEA	i_SCRI_RS_167594	SCRI_RS_167594	2H	57.4	25	0.9	-2.91164	2.47893e-06	0.0396617	-0.139774	-0.865901	-4.60905	-2.84308	0.869012	-5.95208	-2.51486	-6.838	0.242604	-1.8906	-3.14964	-6.3379	-1.06237	-5.30508	-1.3939	-1.69667	-6.70413	-0.212429	-0.713852	-6.43268	-1.59295	-2.37276	-0.982591	-3.0635	-3.43506	0.947672	0.698149	0.00719943	0.15155	0.607666	0.000407631	0.203201	0.00011102	0.92573	0.421165	0.142889	0.000127651	0.77692	0.00229762	0.46677
HEA	i_SCRI_RS_186769	SCRI_RS_186769	2H	57.4	12	0.79	-2.4504	0.000902669	0.0235995		-0.819535		-2.84308	0.972943	-5.71795		-6.88426				-6.3379	-1.06237	-5.30508		-1.69667			-0.65284	-6.43268				-3.0635			0.716003		0.153823	0.568905	0.000622769		0.000116544				0.00013899	0.778122	0.00242915
HEA	i_SCRI_RS_196026	SCRI_RS_196026	2H	57.4	25	0.9	-2.88565	4.86822e-06	0.0383035	-0.139774	-0.865901	-4.63164	-2.84308	0.869012	-5.95144	-3.74902	-5.67693	0.242604	-1.8906	-3.14964	-6.3379	-1.06237	-5.30508	-1.3939	-1.8132	-6.57667	-0.212429	-0.713852	-6.43268	-1.59295	-2.37276	-0.982591	-3.0635	-3.43506	0.947762	0.698646	0.00689093	0.152258	0.608287	0.000416273	0.0713884	0.0030299	0.925859	0.421969	0.143581	0.000131115	0.777296	0.00233815	0.467541
HEA	i_SCRI_RS_208320	SCRI_RS_208320	2H	57.4	18	0.88	-2.53711	0.000426802	0.0373954	-0.139774	-0.865901	-4.53472	-2.84308	0.869012	-5.95208		-6.838		-1.8906		-6.3379	-1.06237	-5.30508	-1.3939	-1.69667			-0.713852	-6.43268			-0.982591	-3.0635	-3.43506	0.947839	0.699068	0.00821148	0.152861	0.608815	0.000425285		0.000116725		0.422652		0.000134099	0.777615	0.00237288	0.468196
HEA	i_SCRI_RS_235063	SCRI_RS_235063	2H	57.4	25	0.9	-2.99348	3.0836e-07	0.0406182	-0.139774	-0.865901	-4.60905	-2.84308	0.869012	-6.25914	-2.51486	-6.838	0.242604	-1.8906	-3.14964	-6.3379	-1.06237	-5.30508	-1.3939	-1.69667	-6.70413	-0.212429	-1.11703	-6.43268	-1.59295	-2.37276	-0.982591	-3.0635	-3.43506	0.947639	0.697969	0.00716319	0.151293	0.60744	0.000183196	0.202917	0.000109926	0.925684	0.420873	0.142638	0.000126414	0.776784	0.00228306	0.46649
HEA	i_11_21399	BOPA1_9191_263	2H	57.7	11	0.695	-2.45662	0.00151152	0.0150844		-0.865901		-2.84308	0.869012	-6.00954		-6.74918					-1.06237		-2.13357	-1.69667			-0.713852	-6.43268				-3.0635			0.701878		0.156926	0.612333	0.000389801		0.000159853					0.77974		0.284576
HEA	i_SCRI_RS_231725	SCRI_RS_231725	2H	57.7	14	0.75	-2.44722	0.00129747	0.0193019		-0.865901		-2.84308	0.869012	-6.00954	-2.51486	-6.74918		-1.8906		-5.73935	-1.06237		-2.13357	-1.69667			-0.713852	-6.43268				-3.13312			0.700701		0.155214	0.610859	0.000368706	0.207241	0.000150161		0.425301		0.000470938	0.77885		0.282583
HEA	i_11_20438	BOPA1_2895_1064	2H	57.9	12	0.705	-2.38074	0.00148865	0.00846326	-0.139774		-4.65628	-2.69673	0.869012					-1.8906			-1.02767	-5.30508				-0.212429	-0.713852	6.83313			-0.432898	-3.13312		0.948806		0.00804944	0.190438	0.615481					0.431314			0.788766	0.00285553
HEA	i_SCRI_RS_133246	SCRI_RS_133246	2H	58	16	0.795	-2.41128	0.00049669	0.0124962	-0.139774	-0.8645	-4.88646		0.813727	-6.237			0.344287			-5.38582	-1.41676	-5.38978	-3.44329			-0.212429	-0.66241	4.45454	-2.05502		-0.432898	-3.13312		0.948471	0.703947	0.00800898		0.645753	0.000750001			0.894979			0.001592	0.710802	0.00305411	0.101404
HEA	i_SCRI_RS_168400	SCRI_RS_168400	2H	58.1	14	0.76	-2.38262	0.00125707	0.00776727	-0.139774	-0.865901	-4.89576		0.869012	-6.00954			0.242604				-1.06237	-5.30508				-0.212429	-0.713852	6.83313	-1.59295		-0.432898	-3.13312		0.948639	0.703468	0.00782097		0.614327	0.000420143			0.927101				0.780942	0.0027662
HEA	i_SCRI_RS_185710	SCRI_RS_185710	2H	58.1	25	0.955	-2.90087	0.000226265	0.0392326	-0.139774	-0.865901	-4.63164	-2.84308	0.869012	-6.00954	-2.51486	-6.66802	0.242604	-1.8906	-3.14964	-5.58308	-1.06237	-5.92355	-2.13357	-1.39369	-6.70413	-0.212429	-0.713852	-6.53104	-1.59295	-2.37276	-0.432898	-3.13312	-3.43506	0.947679	0.698188	0.0068021	0.151604	0.607714	0.000327197	0.203261	0.000123083	0.92574	0.421227	0.142942	0.000734772	0.776949	0.000540429	0.278358
HEA	i_SCRI_RS_125516	SCRI_RS_125516	2H	58.6	12	0.06	-2.40332	0.000148221	0.0270285							-2.51486	-6.66802	0.242604					-5.97472	-2.1291	-1.39369	-6.44871		-0.713852	-6.55156		-2.37276		-3.35012	-3.43506							0.207507	0.000142177	0.926431					0.000674366	0.270927
HEA	i_11_20374	BOPA1_2517_487	2H	58.8	13	0.06	-2.28355	1.24769e-05	0.0273301	-0.139774		-4.63164			-6.01061	-2.51486	-5.79275						-6.11093		-1.39369	-6.59197	-0.212429	-0.713852	-6.83779	-1.59295		-0.558362			0.947993		0.0071418			0.000355865	0.205993	0.00134803						0.000377846
HEA	i_11_10436	BOPA1_3214_945	2H	58.8	15	0.055	-2.59914	3.31347e-11	0.0142485	-0.139774	-0.865901			-0.784748	-6.00954	-2.51486	-6.01357					-1.06237		-2.1291	-1.39369	-6.59197	0.449451		-7.87824	-1.59295	-2.37276		-3.26587		0.948219	0.701156			0.652268	0.000376751	0.207967	0.000740696					0.779194		0.271413
HEA	i_11_10692	BOPA1_4717_386	2H	58.8	24	0.07	-2.63924	0.00102624	0.0377682	-0.139774	-0.865901	-4.63164	-2.84308	-0.784748	-6.00954	-2.51486	-6.01357	0.242604	-1.8906	-3.14964	-5.58308	-1.06237	-6.11093	-2.1291	-1.39369	-6.59197	-0.212429	-0.713852	-6.83779	-1.59295	-2.37276	-0.558362	-3.26587		0.947769	0.698684	0.00689834	0.152313	0.649447	0.000335049	0.204044	0.00066596	0.925868	0.422031	0.143634	0.000750452	0.777325	0.00035657	0.26727
HEA	i_11_10909	BOPA1_7489_442	2H	58.8	25	0.075	-2.63777	0.000617364	0.0400698	-0.139774	-0.865901	-4.60905	-2.84308	-0.784748	-6.00954	-2.51486	-5.79275	0.242604	-1.8906	-3.14964	-5.58308	-1.06237	-6.11093	-2.1291	-1.39369	-6.59197	-0.212429	-0.713852	-6.83779	-1.59295	-2.37276	-0.558362	-3.26587	-3.43506	0.947749	0.698574	0.00728529	0.152155	0.64932	0.000333292	0.203869	0.00127956	0.92584	0.421852	0.14348	0.000746944	0.777241	0.000354715	0.267085
HEA	i_11_11430	BOPA1_ConsensusGBS0008_1	2H	58.8	24	0.075	-2.61033	0.00137539	0.0420838		-0.865901	-4.63164	-2.84308	-0.784748	-6.00954	-2.51486	-5.79275	0.242604	-2.60521	-3.14964	-5.58308	-1.06237	-6.11093	-2.1291	-1.39369	-6.53948	-0.212429	-0.713852	-6.83779	-0.551864	-2.75506	-1.16479	-3.26587	-3.43506		0.698432	0.00684924	0.151952	0.649158	0.000331032	0.203646	0.00127247	0.925803	0.292577	0.143282	0.000742435	0.777134	0.00035233	0.266849
HEA	i_12_11316	BOPA2_12_11316	2H	58.8	12	0.055	-2.27594	6.12739e-05	0.0194877	-0.139774				-0.784748	-6.00954	-2.51486	-5.79275					-1.06237	-6.11093		-1.39369	-6.53948		-0.66241	-6.83779		-2.75506				0.94811				0.651584	0.000366174	0.20701	0.00138193					0.778741	0.000389401
HEA	i_11_10194	BOPA1_1940_567	2H	58.9	2	0												0.134794	-1.8906																								0.960293	0.433338
HEA	i_11_10243	BOPA1_217_677	2H	58.9	2	0												0.326478	-1.8906																								0.903097	0.433336
HEA	i_11_20442	BOPA1_2910_1085	2H	59.1	6	0.02	-2.30093	0.0171076	0.0103104	0.345851		-4.01567					-4.32115								-1.78861						-2.38758	-0.458905			0.872328		0.0268374					0.0652065
HEA	i_11_10632	BOPA1_4280_295	2H	59.1	15	0.06	-2.46565	3.04596e-06	0.0177565		-0.865901			-0.784748	-6.00954	-2.51486	-6.01357	0.242604				-1.06237	-6.11093		-1.39369	-6.59197	-0.212429		-7.87824	-1.59295	-2.37276			-3.43506		0.699962			0.650905	0.000356013	0.206066	0.000703639	0.926198				0.778292	0.000378686
HEA	i_12_30275	BOPA2_12_30275	2H	59.1	10	0.055	-2.53157	0.000264262	0.00909388	-0.0081718			-3.37667		-5.74278			1.47614	-2.24875	-3.29577	-5.35455			-1.48436			-0.178291						-3.39707		0.997039			0.113514		0.000918063			0.599911	0.358322	0.155419	0.00165633			0.504082
HEA	i_SCRI_RS_12492	SCRI_RS_12492	2H	59.1	14	0.075	-2.57961	0.00287699	0.0182123		-0.865901	-4.63164		-0.674573	-5.87344			0.242604		-3.14964	-5.58308	-1.06237		-2.1291			-0.212429				-2.37276	-0.558362	-3.35012	-3.43506		0.702805	0.0077441		0.701064	0.000598319			0.92693		0.149471	0.000892855	0.780441		0.274199
HEA	i_SCRI_RS_140618	SCRI_RS_140618	2H	59.1	1	0.025	-5.03943	0.00473575	0.00187266																								-3.35012
HEA	i_SCRI_RS_165669	SCRI_RS_165669	2H	59.1	6	0.045	-2.9645	0.00161456	0.00557199									0.242604		-3.14964	-5.58308	-1.06237											-3.35012	-3.43506									0.927272		0.151386	0.000943687	0.781444
HEA	i_SCRI_RS_171045	SCRI_RS_171045	2H	59.1	9	0.01	-1.58442	0.0409301	0.0047734				-3.57903					0.79843		-3.26492	-4.96546	-0.614286	1.50364									-2.61091	-1.07323	-3.45744				0.117045					0.639944		0.140061	0.00214489	0.865309	0.365328
HEA	i_SCRI_RS_184218	SCRI_RS_184218	2H	59.1	6	0.045	-2.9482	0.00217067	0.00555498									0.242604		-3.14964	-5.58308	-1.06237											-3.26587	-3.43506									0.927273		0.15139	0.000943777	0.781446
HEA	i_SCRI_RS_188255	SCRI_RS_188255	2H	59.1	4	0.015	-3.17107	0.0187752	0.000161536					-0.784748								-1.06237					-0.212429				-2.37276								0.657578								0.782707
HEA	i_SCRI_RS_141789	SCRI_RS_141789	2H	59.3	2	0																-1.06237							-7.77782																		0.781423
HEA	i_SCRI_RS_153880	SCRI_RS_153880	2H	59.3	1	0.01	-5.3527	0.0218709	0.00167576											-3.14964																									0.153205
HEA	i_11_11072	BOPA1_ABC03181_1_1_164	2H	59.5	25	0.075	-2.53607	0.00293908	0.0416513	-0.139774	-0.887047	-4.67982	-2.63173	-0.784748	-5.82818	-3.37862	-6.03688	-0.132804	-2.60521	-3.05005	-5.01149	-1.06237	-6.11093	-2.14978	-1.43567	-6.53948	-0.118029	-0.713852	-6.42397	-1.06518	-2.75506	-1.40202	-3.22991	-3.11255	0.947796	0.692656	0.00462588	0.176589	0.649615	0.000553089	0.100409	0.000817415	0.954949	0.293251	0.173801	0.00288722	0.777437	0.000359082	0.262899
HEA	i_12_11121	BOPA2_12_11121	2H	59.5	3	0.015	-3.01648	0.0133809	0.00236772				-2.63173					0.16423															-3.4671					0.186504					0.945988
HEA	i_12_30724	BOPA2_12_30724	2H	59.5	10	0.06	-2.47792	0.000853832	0.0197122	-0.139774		-4.67982								-3.05005				-2.14978		-6.53948	-0.118029				-2.75506	-1.16479	-3.30648	-3.43506	0.948686		0.00537191								0.181255				0.271127
HEA	i_SCRI_RS_137710	SCRI_RS_137710	2H	59.5	19	0.065	-2.46243	0.000850489	0.0324492	-0.139774	-0.887047	-4.67982		-0.784748	-5.8276	-3.37862	-6.03688	-0.0676196		-3.05005		-1.06237	-6.11093		-1.39369	-6.53948	-0.118029		-7.46864	-1.06518		-1.16479	-3.22991	-3.43506	0.94788	0.693123	0.00469152		0.650139	0.000563265	0.100954	0.00083322	0.978184		0.174491		0.777784	0.000366912
HEA	i_SCRI_RS_144776	SCRI_RS_144776	2H	59.5	25	0.07	-2.61719	0.000659095	0.0412471	-0.139774	-0.887047	-4.67982	-2.84308	-0.784748	-5.8276	-3.37862	-6.03688	-0.132804	-2.60521	-3.05005	-5.01149	-1.06237	-6.11093	-2.14978	-1.39369	-6.53948	-0.118029	-0.713852	-6.42397	-1.06518	-2.75506	-1.16479	-3.22991	-3.11255	0.947797	0.69266	0.00462647	0.15253	0.64962	0.000552043	0.100414	0.000817555	0.95495	0.293258	0.173807	0.00288762	0.77744	0.000359152	0.262906
HEA	i_SCRI_RS_154657	SCRI_RS_154657	2H	59.5	25	0.07	-2.59438	0.00182946	0.0369768	-0.0630724	-0.887047	-4.98907	-3.09245	-0.86199	-5.7062	-1.5523	-6.11528	-0.139237	-2.71992	-3.05005	-4.63653	-1.07718	-6.22424	-1.78686	-2.4906	-6.38208	-0.118029	-0.849828	-6.5383	-1.06298	-2.89388	-0.961205	-3.10963	-2.79104	0.976518	0.693225	0.00404091	0.129013	0.620732	0.00068844	0.490285	0.000950277	0.95536	0.274114	0.174641	0.0062937	0.775023	0.000791689	0.383271
HEA	i_SCRI_RS_171203	SCRI_RS_171203	2H	59.5	25	0.075	-2.54879	0.00290795	0.0417478	-0.139774	-0.887047	-4.70023	-2.84308	-0.784748	-5.8276	-3.37862	-6.03688	-0.0676196	-2.60521	-3.05005	-5.01149	-1.06237	-6.11093	-2.14978	-1.39369	-6.53948	-0.118029	-0.713852	-6.42397	-1.06518	-2.75506	-1.16479	-3.22991	-3.43506	0.947783	0.692584	0.00433888	0.152423	0.649534	0.000550198	0.100324	0.000814979	0.978143	0.293131	0.173695	0.00288028	0.777383	0.000357876	0.262781
HEA	i_SCRI_RS_172109	SCRI_RS_172109	2H	59.5	10	0.06	-2.48457	0.000783051	0.0197341	-0.139774		-4.70023								-3.05005				-2.14978		-6.53948	-0.118029				-2.75506	-1.16479	-3.30648	-3.43506	0.948684		0.00505774								0.181238				0.271108
HEA	i_SCRI_RS_200879	SCRI_RS_200879	2H	59.5	6	0.035	-2.86409	0.000923724	0.0132724	-0.139774		-4.67982								-3.05005												-1.16479	-3.22991	-3.11255	0.948826		0.00549912								0.182454
HEA	i_SCRI_RS_213826	SCRI_RS_213826	2H	59.5	25	0.07	-2.59944	0.00195465	0.0394581	-0.139774	-0.887047	-4.78328	-2.06185	-0.827006	-5.34661	-3.33555	-6.03688	0.0103665	-2.60521	-3.24634	-5.01149	-1.06237	-6.27935	-2.3939	-1.043	-6.53948	-0.118029	-0.713852	-6.54067	-0.874853	-2.75506	-1.16479	-3.30648	-3.43506	0.947854	0.692982	0.00456277	0.307822	0.64188	0.00310295	0.105928	0.000828468	0.996666	0.29379	0.150385	0.00291865	0.777679	0.000331475	0.227743
HEA	i_12_11278	BOPA2_12_11278	2H	59.7	4	0.025	-3.29754	0.000670524	0.00393624	-0.139774										-3.05005													-3.22991	-3.43506	0.94893										0.18334
HEA	i_SCRI_RS_165574	SCRI_RS_165574	2H	59.9	24	0.01	-2.90255	4.10469e-33	0.0468457	-0.139774	-0.887047	-4.80443	-2.63173	-0.973633	-5.82818	-3.37862	-6.03688		-2.60521	-3.21129	-5.01149	-1.06237	-6.13139	-2.35061	-1.12917	-6.53948	-0.118029	-0.713852	-6.42397	-1.06518	-2.75506	-1.40202	-3.22991	-3.11255	0.947775	0.692535	0.00439405	0.176409	0.576643	0.000550148	0.100267	0.000813317		0.29305	0.153436	0.00287555	0.777346	0.000399075	0.222295
HEA	i_11_21166	BOPA1_6911_866	2H	60.7	25	0				0.560456	-0.769433	-4.70023	-2.63173	-0.784748	-6.76185	-3.21602	-5.41552	0.16423	-1.8906	-3.05005	-5.18999	-1.06237	-6.37815	-2.14978	-1.53778	-6.53948	-0.212429	-0.961993	-5.75757	-0.867561	-2.77689	-1.38965	-2.37898	-2.1875	0.794159	0.744503	0.00437055	0.176834	0.6498	4.07292e-05	0.116771	0.00263737	0.944779	0.422533	0.174044	0.00204564	0.777559	0.000260211	0.263169
HEA	i_SCRI_RS_107754	SCRI_RS_107754	2H	60.7	6	0								-0.784748	-6.76185			0.16423											6.83313	-0.867561	-2.77689								0.655734	5.58901e-05			0.945779
HEA	i_SCRI_RS_143213	SCRI_RS_143213	2H	60.7	16	0					-0.769433	-4.10206	-2.63173			-3.21602	-5.41552		-1.8906	-3.05005		-1.06237	-6.37815	-2.14978	-1.53778	-6.53948	-0.212429		-5.75757		-2.77689	-1.38965				0.746536	0.015492	0.180423			0.119811	0.00285944		0.426363	0.177615		0.779344	0.00029221	0.267119
HEA	i_11_20690	BOPA1_4136_869	2H	60.8	24	0				1.34519	0.0375445	-4.09947	-2.63173	-3.211	-2.32859	-3.21602	-5.41349	0.778902	-1.61412	-2.44865	-5.18999	-1.06237	-6.9453	-2.14978	1.72644	-6.50644	0.214524	-0.961993	-5.26431	-0.586308	-1.32669	-1.46212		-2.1875	0.552823	0.986743	0.0176608	0.179533	0.130606	0.189107	0.119055	0.00346181	0.758778	0.522414	0.275034	0.00218062	0.778903	5.89139e-05	0.266141
HEA	i_11_21110	BOPA1_6510_1430	2H	60.8	20	0				1.34519	-0.769433		-2.63173	-0.784748	-6.8286	-3.21602	-5.41552	0.16423	-1.8906	-3.05005		-1.06237	-6.37815	-2.14978	-1.53778	-6.53948	-0.212429	-0.961993	6.83313				-2.37898	-2.1875	0.553649	0.746544		0.180438	0.652505	4.90486e-05	0.119823	0.00286047	0.945235	0.426378	0.17763		0.779351	0.00029237	0.267135
HEA	i_SCRI_RS_34413	SCRI_RS_34413	2H	60.8	6	0.005	-1.99534	0.0231952	0.00532993	1.34519				-3.211		-3.21602				-2.44865	-5.18999												-1.66679		0.558012				0.135693		0.123939				0.281338	0.00248881
HEA	i_SCRI_RS_4802	SCRI_RS_4802	2H	60.8	25	0				1.34519	-0.769433	-4.23834	-1.6398	-0.784748	-6.82925	-3.21602	-5.41552	0.16423	-1.74043	-3.0337	-5.18999	-1.06237	-6.61007	-2.14978	-1.071	-6.53948	-0.724322	-0.961993	-5.18517	-0.867561	-2.77689	-1.38965	-2.37898	-2.1875	0.551126	0.744985	0.0170334	0.432657	0.650438	4.40156e-05	0.117486	0.00268862	0.944887	0.462468	0.177957	0.0020873	0.777982	0.00017764	0.264102
HEA	i_12_10545	BOPA2_12_10545	2H	62	1	0				1.34519																									0.559501
HEA	i_11_21144	BOPA1_6804_1197	2H	62.5	3	0																							7.65188				-1.74266	-2.1875
HEA	i_12_11096	BOPA2_12_11096	2H	62.5	13	0.005	1.89377	0.000287345	0.00905579	4.08293		-4.85386						0.778902			-5.1292			-2.01152		-5.89661	0.214524		7.65188	-0.533326	-0.299644	-1.25762	-1.66074	-2.1875	0.0705402		0.00535083						0.761019			0.0022703			0.290808
HEA	i_SCRI_RS_156063	SCRI_RS_156063	2H	62.5	3	0															-5.1292			-1.82155					7.65188																	0.00236021			0.384945
HEA	i_SCRI_RS_162413	SCRI_RS_162413	2H	62.5	22	0.005	1.70456	0.00130987	0.0140664	4.08293	0.0107519	-4.85386	-2.63173			-2.15398		0.690131	-1.61412	-2.16929	-5.2058	-1.06237	-7.89563	-2.01152	2.30426	-6.06697	0.214524	-0.566348	7.65188	-0.533326	-1.32669	-1.17656	-1.66074	-2.1875	0.0687493	0.996228	0.00506302	0.180927			0.267368		0.788896	0.523745	0.316258	0.00272464	0.779592	5.70072e-06	0.28771
HEA	i_SCRI_RS_202786	SCRI_RS_202786	2H	62.5	3	0																					0.214524		7.65188					-2.1875
HEA	i_11_10017	BOPA1_10489_586	2H	62.7	7	0										-1.15903	-5.39211					-0.614894	-9.90993					-0.566348		-0.152819	-1.46306										0.521911	0.00576164					0.825621	7.90458e-08
HEA	i_11_10265	BOPA1_2284_1738	2H	62.7	24	0				3.69362	-0.32115	-4.73397	-2.46198	-3.2103	-1.88065	-1.15903	-5.39211	-1.01994	-5.41253	0.0434337		-0.614894	-9.90993	-1.65297	1.51289	-6.14665	1.23468	-0.566348	-7.00942	-0.533326	-1.46306	-1.54583	-1.99103	-1.95996	0.115074	0.892747	0.00590257	0.227377	0.149886	0.279488	0.51802	0.00532323	0.680501	0.015871	0.980456		0.824014	6.00276e-08	0.406775
HEA	i_11_10651	BOPA1_4434_804	2H	62.7	21	0				4.08293	-0.148754		-2.81269	-5.14054	-2.0209	-1.30778	-5.86836	0.0404995	-5.41253	0.103389	-5.1292	-0.743445	-9.90993	-2.01152	1.22986	-5.66125	1.49361	-0.566348	-7.00942	-0.533326	-0.778251				0.0661897	0.947721		0.160185	0.0287058	0.242303	0.47597	0.00238689	0.986164	0.0155995	0.952404	0.00193052	0.802709	5.54867e-08	0.283209
HEA	i_11_20922	BOPA1_5339_487	2H	62.7	25	0				3.69362	-0.817728	-4.73397	-2.36851	-3.2103	-1.83763	-1.15903	-5.39211	3.9164	-5.27137	0.641958	-5.01148	-0.614894	-9.90993	-2.01152	1.51289	-6.14665	1.23468	-0.566348	-7.00942	-0.152819	-1.46306	-1.54583	-1.99103	-1.95967	0.113626	0.742698	0.00570718	0.232911	0.148262	0.29728	0.516344	0.00514313	0.0932651	0.0192176	0.711297	0.00241341	0.82332	5.32252e-08	0.282538
HEA	i_11_21258	BOPA1_7729_565	2H	62.7	25	0				3.69362	-0.817728	-4.73397	-2.36851	-3.2103	-1.88065	-1.15903	-5.39211	3.9164	-5.27137	0.19863	-5.01148	-0.614894	-9.90993	-2.01152	1.51289	-6.14665	1.23468	-0.566348	7.65188	-0.152819	-1.46306	-1.54583	-1.99103	-1.95967	0.114796	0.7435	0.00586485	0.234423	0.149575	0.27912	0.517699	0.00528845	0.0943264	0.0196096	0.907503	0.00249271	0.823882	5.86726e-08	0.284095
HEA	i_SCRI_RS_145381	SCRI_RS_145381	2H	62.7	12	0						-4.66289		-3.2103	-1.68792								-9.80291		1.51289	-6.14665	1.23468	-0.566348		-0.533326	-1.46306	-1.54583	-1.99103				0.00713807		0.152828	0.325228								1.18702e-07
HEA	i_SCRI_RS_146785	SCRI_RS_146785	2H	62.7	17	0					-0.32115	-4.73397		-3.2103	-1.68792	-1.15903	-5.65073					-0.776242	-9.90993		1.51289	-6.27591	1.23468	-0.566348	-7.00942	-0.533326	-1.46306	-1.54583	-1.99103			0.892894	0.00597096		0.150449	0.322414	0.518598	0.00355228					0.794789	6.25135e-08
HEA	i_SCRI_RS_153531	SCRI_RS_153531	2H	62.7	25	0				4.08293	-0.216862	-4.94681	-2.81269	-3.23417	-2.0209	-2.02755	-5.86836	0.0404995	-3.57707	-0.249949	-5.1292	-1.06561	-10.0007	-2.01152	2.16336	-6.06697	1.49361	-0.566348	-6.01755	-0.533326	-0.778251	-1.50883	-1.66074	-1.95996	0.0659316	0.923581	0.0047086	0.159786	0.145446	0.241853	0.278933	0.00236418	0.986151	0.185093	0.887069	0.00191145	0.719729	4.01642e-08	0.282749
HEA	i_SCRI_RS_155808	SCRI_RS_155808	2H	62.7	8	0						-4.73397				-1.15903						-0.614894			1.51289			-0.566348	-9.05229		-1.46306	-1.54583					0.00662279				0.523819						0.826407
HEA	i_SCRI_RS_167713	SCRI_RS_167713	2H	62.7	22	0				3.69362		-4.73397	-2.36851	-3.2103	-1.87958	-1.15903	-5.39211	-1.01994	-5.41253			-0.614894	-9.90993	-2.01152	1.51289	-6.14665	1.23468	-0.781276	-7.00942	-0.533326	-1.46306	-1.54583	-1.99103	-1.95996	0.114748		0.00585815	0.234361	0.149521	0.279865	0.517644	0.00528227	0.68023	0.015777			0.823859	5.8418e-08	0.284031
HEA	i_SCRI_RS_173525	SCRI_RS_173525	2H	62.7	14	0						-4.73397	-2.36851	-3.2103	-1.68792	-1.15903	-5.65073		-5.41253	0.103389			-9.90993	-2.01152	1.51289					-0.533326		-1.54583		-1.95996			0.00610475	0.236672	0.151534	0.3237	0.519708	0.003641		0.0162976	0.952718			6.76494e-08	0.286408
HEA	i_SCRI_RS_201814	SCRI_RS_201814	2H	62.7	5	0									-0.753363		-5.13699			1.31692			-9.53185											-1.8869						0.683963		0.009057			0.476884			1.16846e-06
HEA	i_SCRI_RS_212940	SCRI_RS_212940	2H	62.7	8	0										-1.15903	-5.39211					-0.614894	-9.82067					-0.566348		-0.136257	-1.46306		-1.99103								0.52211	0.00578504					0.825703	1.56344e-07
HEA	i_SCRI_RS_100476	SCRI_RS_100476	2H	64.4	21	0				3.69362	-0.32115	-4.94837	-2.46198	-3.2103	-1.87958	-0.384013	-5.39211	-1.01994	-5.41253	0.0434337				-1.82155	-0.0403443	-6.14665	1.23468		-7.00942	-0.360515	-1.46306	-1.54583	-1.99103	-1.95996	0.118688	0.893796	0.00541269	0.231981	0.153933	0.285054	0.836194	0.00578973	0.683474	0.0169315	0.980649				0.381552
HEA	i_SCRI_RS_147810	SCRI_RS_147810	2H	64.4	3	0.005	2.56933	0.00858872	0.000826202						-1.88065					0.103389													-1.99103							0.289375					0.953491
HEA	i_SCRI_RS_163975	SCRI_RS_163975	2H	64.4	21	0				3.69362	-1.26545	-4.76486	-2.36851	-3.2103	-1.91096		-5.26032	3.30823		0.641958		-0.614894	-9.89498	-2.01152	1.87368	-6.88744	3.07909	-0.72788	-7.00942	-0.779223	-1.63677	-1.17943	-1.99103		0.114882	0.635407	0.00556229	0.234533	0.149671	0.280096		0.00531149	0.140283		0.712252		0.823923	6.35372e-08	0.284209
HEA	i_SCRI_RS_173757	SCRI_RS_173757	2H	64.4	22	0				3.69362	-0.817728	-5.00515	-2.67452	-3.2103	-1.83659		-5.39211	4.26615	-5.46381	0.604764		-0.614894	-9.90993		-0.0403443	-6.14665	1.03552	0.0021233	-9.05229	-0.533326	-1.27934	-1.54583	-1.99103	-1.30702	0.11418	0.743079	0.00449529	0.212462	0.148883	0.29891		0.00521148	0.069947	0.0466829	0.733002		0.823587	5.57257e-08
HEA	i_SCRI_RS_179253	SCRI_RS_179253	2H	64.4	6	0				3.69362							-5.39211		-5.27137	0.641958			-9.90993											-1.95967	0.117286							0.00560535		0.0204552	0.714062			7.17961e-08
HEA	i_SCRI_RS_59851	SCRI_RS_59851	2H	64.4	24	0				3.69362	-1.26545	-5.04306	-2.73781	-3.2103	-1.91096	-1.73318	-5.26032	3.30823	-5.46381	0.641958		-0.614894	-10.0589	-2.01152	0.549779	-6.88744	3.07909	-0.801122	-7.00942	-0.779223	-1.63677	-1.17943	-1.99103	-1.65734	0.114484	0.635036	0.00517274	0.189802	0.149225	0.279568	0.332997	0.00526178	0.139849	0.0468674	0.71195		0.823732	4.16115e-08	0.28368
HEA	i_12_31021	BOPA2_12_31021	2H	64.6	10	0					-1.26545			-2.91407	-1.9101		-5.26032					0.47266			1.87368			-0.801122	-9.05229	-0.779223			-1.99103			0.640134			0.179453	0.287691		0.00598274					0.855477
HEA	i_SCRI_RS_144583	SCRI_RS_144583	2H	64.6	25	0				3.69362	-0.817728	-4.74756	-2.36851	-3.2103	-1.71507	-1.15903	-5.39211	3.9164	-5.46381	0.641958	-5.03697	-0.614894	-9.90993	-2.01152	1.51289	-6.14665	1.23468	-0.566348	-7.00942	-0.533326	-1.27934	-1.54583	-1.99103	-1.95967	0.113802	0.742819	0.00471219	0.233138	0.148459	0.329283	0.516548	0.00516476	0.0934241	0.046454	0.711431	0.00248052	0.823405	5.40121e-08	0.282772
HEA	i_SCRI_RS_198848	SCRI_RS_198848	2H	64.6	25	0				3.69362	-1.26545	-4.76486	-2.36851	-2.91407	-1.91096	-1.73318	-5.26032	3.30823	-5.46381	1.24078	-5.01112	0.47266	-9.89498	-2.01152	1.87368	-6.88744	3.07909	-0.801122	-7.00942	-0.779223	-1.63677	-0.790785	-1.99103	-1.65734	0.113434	0.634051	0.0053757	0.232662	0.171658	0.278171	0.331591	0.00513158	0.1387	0.0462313	0.48134	0.0020289	0.852872	5.63713e-08	0.282281
HEA	i_SCRI_RS_209969	SCRI_RS_209969	2H	64.6	25	0				3.69362	-0.817728	-4.74756	-2.36851	-3.2103	-1.83763	-1.15903	-5.39211	3.9164	-5.46381	0.641958	-5.14549	-0.614894	-9.90993	-2.01152	1.51289	-6.14665	1.03552	-0.566348	-7.00942	-0.533326	-1.27934	-1.54583	-1.99103	-1.95967	0.113732	0.742771	0.00470415	0.233048	0.14838	0.297422	0.516466	0.00515612	0.0933606	0.0464116	0.711377	0.00191703	0.823371	5.36967e-08	0.282679
HEA	i_SCRI_RS_236716	SCRI_RS_236716	2H	64.6	25	0				3.69362	-0.817728	-4.74756	-2.36851	-3.2103	-1.83763	-2.60428	-4.22897	3.77257	-5.46381	0.641958	-5.01148	-0.614894	-9.90993	-2.01152	1.51289	-5.94989	1.23468	-0.566348	-7.00942	-0.699855	-1.27934	-1.54583	-1.99103	-1.95967	0.114265	0.743137	0.00476561	0.233738	0.148979	0.298135	0.180745	0.0633491	0.107235	0.0467348	0.711784	0.00245651	0.823627	5.61422e-08	0.283389
HEA	i_12_30205	BOPA2_12_30205	2H	64.75	4	0							-2.36851						-5.46381	1.24078														-1.65734				0.24388						0.051624	0.49176
HEA	i_11_21205	BOPA1_7187_382	2H	64.9	20	0				3.69362	-1.17298	-5.26892		-3.14029	-1.0963	-1.29873	-5.26032	3.33507	-5.46381	1.03832	-5.01112	0.334304	-10.1965		2.2334			-1.35796	-6.3338	-0.582775	-1.63677	-0.790785	-1.99103		0.114579	0.656655	0.00305825		0.147255	0.55657	0.478222	0.00527351	0.140629	0.0469249	0.560194	0.00209622	0.889165	4.47205e-08
HEA	i_11_21251	BOPA1_7660_476	2H	64.9	24	0				3.69362	-1.26545	-4.76486	-2.36851	-2.91407	-1.91096	-1.73318	-5.26032	3.30823	-5.46381	1.24078		0.47266	-9.89498	-2.01152	1.87368	-7.00452	3.07909	-0.801122	-6.23589	-0.779223	-1.63677	-0.790785	-1.99103	-1.65734	0.114745	0.635279	0.00554456	0.234356	0.173214	0.279914	0.333344	0.00529439	0.140134	0.0470256	0.482928		0.853399	6.28437e-08	0.284026
HEA	i_12_10719	BOPA2_12_10719	2H	64.9	25	0				3.69362	-1.17298	-4.76486	-2.36851	-2.91407	-1.91096	-1.29873	-5.26032	3.23696	-5.46381	1.24078	-5.01112	0.47266	-9.89498	-2.01152	1.87368	-7.00452	3.07909	-1.35796	-6.23589	-0.779223	-1.63677	-0.790785	-1.99103	-1.65734	0.113659	0.655836	0.00540447	0.232953	0.171926	0.278471	0.477101	0.00515932	0.150079	0.0463674	0.481613	0.00204203	0.852963	5.74397e-08	0.282581
HEA	i_12_31020	BOPA2_12_31020	2H	64.9	1	0																				-7.00452
HEA	i_12_31383	BOPA2_12_31383	2H	64.9	24	0				3.27334	-1.17298	-4.58997	-2.36851	-2.19734	-1.91096	-1.29873	-5.26032	2.78761	-5.19168	1.24078	-5.01112	0.334304	-9.38437		1.87666	-7.00452	3.42828	-1.35796	-6.23589	-0.779223	-1.63677	-0.790785	-1.99103	-1.65734	0.187107	0.656346	0.00745473	0.233694	0.283399	0.279233	0.477799	0.00523028	0.263977	0.0410697	0.482308	0.00207569	0.889059	1.51379e-07
HEA	i_SCRI_RS_110043	SCRI_RS_110043	2H	64.9	20	0				3.69362	-1.17298	-4.76486		-2.91407	-1.87748	-1.29873	-5.26032	3.23696	-5.46381	1.24078	-5.01112	0.334304	-9.89498		1.87368			-1.35796	-6.23589	-0.779223	-1.63677	-0.790785	-1.99103		0.114799	0.65685	0.00555149		0.173278	0.289107	0.478489	0.00530107	0.151365	0.0470584	0.482994	0.00210933	0.889232	6.30988e-08
HEA	i_SCRI_RS_180983	SCRI_RS_180983	2H	65.3	1	0																									-1.46306
HEA	i_12_10717	BOPA2_12_10717	2H	65.4	1	0																				-7.00452
HEA	i_11_20667	BOPA1_4037_916	2H	66.3	13	0				3.27334		-4.24389	-2.41299		-1.91096	-1.29873			-3.90537	1.24078	-3.48286		-7.17766	-1.46284					6.12191		-1.63677	-1.01049			0.193587		0.0112156	0.261539		0.28627	0.484214			0.0984363	0.48869	0.0538742		0.000202529	0.45316
HEA	i_11_20528	BOPA1_334_1164	2H	66.4	1	0																		-1.46284																									0.456799
HEA	i_SCRI_RS_6727	SCRI_RS_6727	2H	66.9	3	0						-3.7571								1.24078												-1.63784					0.0428542								0.491723
HEA	i_SCRI_RS_16024	SCRI_RS_16024	2H	67.3	4	0						-4.19704					-5.07356												6.12191			-1.86232					0.0116247					0.0068532
HEA	i_SCRI_RS_16995	SCRI_RS_16995	2H	67.4	9	0				3.27334		-4.08595				-0.442336	-5.04		-5.19168	0.661824				-1.46284					6.09191			-1.85693			0.194926		0.0132467				0.821323	0.00886826		0.0447298	0.708202				0.454516
HEA	i_11_20947	BOPA1_5499_1430	2H	67.5	18	0					-1.17298	-4.08595	-1.75454	-2.19734		-0.768955	-5.07356	3.04455	-5.19168	0.661824			-8.93501	-1.46284	1.87666		3.7544	-1.35796	-8.23956	-1.05826		-1.85693		-1.99436		0.65792	0.0121174	0.370335	0.28576		0.683137	0.0061603	0.21631	0.0420676	0.704639			6.23596e-07	0.448759
HEA	i_11_21078	BOPA1_6280_1098	2H	67.9	23	0					-1.17298	-4.08595	-1.94101	-2.19734	-2.3523	-1.07737	-5.07356	5.9064	-5.19168	0.661824	-4.27141	0.364527	-8.93501	-1.46284	1.87666	-7.00452	3.7544	-1.37583	4.208		-1.63677	-1.85693	-1.83225	-2.09131		0.657483	0.012001	0.327675	0.285104	0.190208	0.557341	0.00609102	0.0243285	0.0417888	0.704255	0.00991806	0.88562	6.02467e-07	0.44814
HEA	i_SCRI_RS_156871	SCRI_RS_156871	2H	67.9	17	0				2.78826	-1.17298	-4.27475	-2.18168	-4.16177	-1.87025	0.480404						0.364527	-9.56335		0.946262	-8.02048	3.7544	-1.37583			-1.63677	-1.85693	-1.83225	-2.09131	0.300433	0.659531	0.0118282	0.310769	0.0643843	0.323196	0.805995						0.886345	2.00376e-06
HEA	i_SCRI_RS_206677	SCRI_RS_206677	2H	67.9	25	0				3.27334	-1.17298	-4.72726	-0.905139	-3.26774	-1.64858	-0.458227	-5.16379	7.81965	-5.19168	0.445092	-4.76634	0.364527	-9.1868	-1.6542	5.03845	-11.0773	3.29535	-2.35517	-7.24843	-1.28817	-1.04144	-3.40629	-2.48817	-1.18281	0.186568	0.655952	0.00574278	0.658762	0.131435	0.388973	0.812741	0.0062402	0.00580311	0.0408227	0.799333	0.00458425	0.885077	4.16903e-07	0.401654
HEA	i_SCRI_RS_207224	SCRI_RS_207224	2H	67.9	11	0									-2.38326		-5.07356	3.04455	-5.19168		-4.27141	0.364527		-1.46284		-7.00452			-5.7483	-1.05826	-1.63677									0.190234		0.00655251	0.219753	0.0436204		0.0105873	0.886621		0.452149
HEA	i_SCRI_RS_221992	SCRI_RS_221992	2H	67.9	21	0				3.65625		-4.18811	-2.01974	-1.50366	-1.62797		-4.69596	6.48687	-5.88046	0.916318		0.364527	-8.49659	-1.37839	1.82096	-6.4205		-1.01615	-5.80577	-0.788439	-1.39531	-1.96809	-2.1775	-2.09747	0.152873		0.0105317	0.306216	0.4876	0.362989		0.0133701	0.0219817	0.0231974	0.599757		0.885742	2.04158e-06	0.475246
HEA	i_SCRI_RS_73	SCRI_RS_73	2H	67.9	23	0				3.27334	-1.17298	-4.08595	-2.01669	-2.19734	-2.3523	-1.07737	-5.07356	5.9064			-4.27141	0.364527	-9.31465	-1.46284	2.25814	-7.00452	3.7544	-1.37583	-5.7483	-1.05826	-1.8219	-1.85693	-1.92664	-2.09131	0.187596	0.656702	0.011795	0.319309	0.283933	0.189131	0.556381	0.00596859	0.0239846			0.00973966	0.885343	3.58848e-07	0.447036
HEA	i_SCRI_RS_9469	SCRI_RS_9469	2H	68.1	23	0				3.27334	-1.97132	-4.08595	-1.94101		-2.22781	-1.07737	-5.07356	5.9064	-5.19168	0.661824		0.364527	-8.93501	-1.46284	2.0422	-7.00452	1.83168	-1.37583	-6.2904	-1.05826	-1.63677	-1.976	-1.47209	-2.09131	0.188449	0.489587	0.0119586	0.327434		0.213424	0.557144	0.00606576	0.0242577	0.0416871	0.704114		0.885563	5.94822e-07	0.447914
HEA	i_11_21156	BOPA1_6852_506	2H	68.5	11	0				3.27334		-4.08595	-1.94101	-2.19734			-5.07356	3.27829	-5.19168							-6.09914		-1.37583				-1.976		-2.09131	0.193835		0.0130239	0.333305	0.290715			0.00670407	0.245708	0.0442101
HEA	i_11_20419	BOPA1_2809_271	2H	68.6	7	0					-1.97132			-2.19734	-2.22781						-4.27141				2.06305				-6.2904	-1.05826						0.496001			0.29201	0.220235						0.0110189
HEA	i_11_20960	BOPA1_5573_1170	2H	68.6	2	0								-2.43761																				-1.7314					0.242369
HEA	i_12_30674	BOPA2_12_30674	2H	68.6	1	0.04	-4.6054	0.0177019	0.000213157					-2.53006																									0.210066
HEA	i_12_31394	BOPA2_12_31394	2H	68.6	22	0.02	-1.6308	0.010524	0.0340756	-1.64353	-1.97132	-4.08672	-1.94101	-2.43761	-2.22781	-0.693573	-5.91275		-5.19168	0.661824	-4.27317		-8.9521	-1.46284	2.06305	-5.59115	3.3207	-1.37583	-6.2904	-1.05826	-1.87574	-1.976		-1.7314	0.579314	0.488984	0.0117633	0.326762	0.232602	0.212788	0.688263	0.000557577		0.0414043	0.703723	0.00989079		5.64221e-07	0.447283
HEA	i_SCRI_RS_150	SCRI_RS_150	2H	68.6	24	0.02	-1.58182	0.0142194	0.0302839	-1.64353	-1.97132	-4.08672	-1.94101	-2.2926	-2.56545	-0.693573	-5.74055	5.4805	-5.19168	0.661824	-4.27317	0.323989	-9.35451	-1.17677	2.06305	-5.59115	3.3207	-1.37583	-6.2904	-0.728639	-2.73987	-1.976		-1.7314	0.578951	0.488568	0.0116833	0.3263	0.264155	0.144147	0.68798	0.000706077	0.0779239	0.0412106	0.703452	0.0098206	0.903822	3.03074e-07	0.551765
HEA	i_11_20734	BOPA1_4377_571	2H	69.3	16	0.01	-1.63402	0.00308029	0.0319413	-1.64353	-1.97132	-4.03305	-1.94101	-2.23693	-2.01113	-0.479587			-6.48411		-3.22468	0.281212	-9.35451	-0.529143	1.58731	-5.59115						-2.12348		-1.7314	0.582066	0.492138	0.0154048	0.330279	0.262211	0.254833	0.782992			0.0174882		0.0527052	0.917153	3.77283e-07	0.81405
HEA	i_11_10952	BOPA1_8065_1203	2H	69.3	18	0					-3.19036		-2.97349	-1.95913	-2.84617	-0.468424	-5.03393			1.12123		0.378364	-9.13146	-0.73594	2.31583	-10.2483	10.8816	-2.21165	-7.3933	-0.754902	-4.10525			-0.851528		0.3102		0.164245	0.364839	0.112866	0.792305	0.00269474			0.538123		0.893666	3.28812e-05	0.748785
HEA	i_SCRI_RS_159024	SCRI_RS_159024	2H	69.3	1	0.07	-4.71691	0.0115987	0.000219072					-2.23693																									0.268676
HEA	i_11_10196	BOPA1_1946_698	2H	70.8	6	0									-1.96713								-9.1516		2.12971		4.9481	-1.73445			-1.18942									0.267206								4.47928e-07
HEA	i_11_10818	BOPA1_6023_567	2H	70.8	21	0					-1.97132	-2.65677	-2.88757	-1.69892	-1.96686	1.13732	-5.54172	0.483171	-7.46249	0.213977	-3.75907		-8.79108	-1.09768	2.12971		4.9481	-1.73445	-6.71144	-0.564018	-1.18942	-1.74794		-1.55143		0.490362	0.0889292	0.162824	0.389943	0.262411	0.514198	0.00188536	0.857383	0.00689862	0.902183	0.0259153		6.11202e-07	0.623565
HEA	i_12_11449	BOPA2_12_11449	2H	70.8	2	0						-2.65677																				-1.976					0.0944005
HEA	i_12_20985	BOPA2_12_20985	2H	70.8	12	0					-1.97132		-1.36421		-1.95613	-0.228673	-5.09417	3.65887		0.0404245			-9.24251	-1.32795	1.88088				-7.17634	-0.372425						0.492084		0.49688		0.28116	0.897691	0.00329097	0.171281		0.981376			4.20788e-07	0.561906
HEA	i_12_30696	BOPA2_12_30696	2H	70.8	4	0						-2.65677						3.55783				-1.18043										-1.976					0.0943925						0.187675				0.563897
HEA	i_SCRI_RS_182079	SCRI_RS_182079	2H	70.8	11	0					-1.97132		-2.9265	-2.60232	-2.28432		-3.37845		-7.39244					-0.485935	0.91419		4.9481		-6.71144		-1.18942					0.495608		0.175365	0.183111	0.22025		0.159998		0.00824527					0.838555
HEA	i_SCRI_RS_219568	SCRI_RS_219568	2H	71	12	0					-1.97132	-2.65677	-2.88757	-1.5613			-5.54172		-7.46249	0.213977						-5.80428			-6.71144	-0.564018		-1.14524		-1.55143		0.493951	0.0915944	0.166321	0.435764			0.00205489		0.00737387	0.902987
HEA	i_SCRI_RS_220533	SCRI_RS_220533	2H	71	23	0					-1.97132	-2.65677	-2.88757	-1.44037	-1.96686	0.911948	-5.54172	0.483171	-7.46249	0.213977	-3.88057	-1.18043	-9.55592	-1.39523	2.12971	-5.80428	4.9481	-1.73445	-6.71144	-0.564018	-1.18942	-1.74794		-1.55143		0.488778	0.0877697	0.161294	0.467656	0.260673	0.600774	0.00181448	0.856868	0.00669714	0.901828	0.0214495	0.555849	3.30028e-08	0.533906
HEA	i_SCRI_RS_50957	SCRI_RS_50957	2H	71	6	0					-1.97132				-1.96686					0.213977						-5.80428	4.9481	-1.73445								0.497216				0.269994					0.903716
HEA	i_SCRI_RS_17898	SCRI_RS_17898	2H	73.5	23	0.015	1.3154	0.0160554	0.024097		1.30382	-2.46661	-2.97349	-0.885373	-3.34344	0.634351	-5.36155	4.54942	-7.30087	-0.311688	-4.13769		-9.44326	-1.4197	1.33383	-5.53851	-2.05148	-0.727584	-6.23903	-1.44868	0.154993	-2.12613	-0.788401	-1.56301		0.624378	0.108188	0.146827	0.632841	0.0486381	0.720316	0.00201126	0.0421459	0.00103243	0.865136	0.0155525		7.84801e-08	0.504923
HEA	i_12_31293	BOPA2_12_31293	2H	73.7	24	0.025	1.5141	0.00465711	0.0170941		1.30382	-1.96495	-2.26865	-1.2739	-0.333976	1.40749	-5.33417	4.66433	-7.25238	-0.515676	-4.26251	-0.724383	-9.22881	-1.88416	-0.354002	-5.53851	-2.05148	-0.727584	-4.16284	-1.28166	0.154993	-2.12613	-0.788401	-1.56301		0.626107	0.229797	0.276538	0.502595	0.848328	0.424842	0.00236229	0.038991	0.00120395	0.781612	0.0134561	0.711066	2.83363e-07	0.391895
HEA	i_SCRI_RS_2273	SCRI_RS_2273	2H	73.85	1	0											-5.36155																									0.00246846
HEA	i_SCRI_RS_235874	SCRI_RS_235874	2H	74.1	21	0.025	1.38339	0.0136117	0.00662959			-2.00409	-2.92346	-0.363145	-1.27864	1.32161	-5.36155	4.92609	-7.30087	-0.511461	-4.26251	-0.724383		-1.4197	1.67828		-2.05148	-0.647143	-4.30507	-1.44868	0.154993	-2.12613	-0.66094	-1.56301			0.203452	0.161483	0.842827	0.450807	0.455679	0.00233335	0.0314419	0.0012191	0.788474	0.0143626	0.713687		0.511088
HEA	i_SCRI_RS_133539	SCRI_RS_133539	2H	74.2	23	0.015	1.29747	0.00613687	0.0154146	0.0202388	0.937589	-1.8015	-2.96103	-0.169822	-1.48449	1.53787	-5.2409	4.62405	-7.33115	-0.358801	-4.13769	-0.75209	-8.93452	-1.35861		-1.40101	-2.27101	-0.717408	-3.79243	-1.44868	0.21488	-2.12688		-1.57548	0.995318	0.730114	0.25477	0.153829	0.925825	0.380891	0.386678	0.00273706	0.0447813	0.00119547	0.851445	0.0162892	0.702041	4.19188e-07	0.529919
HEA	i_12_10859	BOPA2_12_10859	2H	74.4	5	0							-2.51727			1.32161										-1.18909		-0.495859					-0.24697					0.226346			0.459945
HEA	i_12_11274	BOPA2_12_11274	2H	74.4	8	0									-1.70498		-5.34267	3.92587			-4.15477		-8.65176					-0.495859	-4.06661	-1.59954										0.320357		0.00259001	0.0707798			0.0141821		1.55205e-06
HEA	i_SCRI_RS_156323	SCRI_RS_156323	2H	74.4	25	0.03	1.25729	0.0144331	0.013798	0.0202388	2.31388	-2.34741	-2.51727	-0.363145	-1.70638	1.32161	-5.34267	4.54942	-7.30087	-0.519312	-4.13769	-0.724383	-8.65176	-1.4197	1.67828	-1.18909	-2.05148	-0.495859	-4.06661	-1.59954	0.133606	-1.46408	-0.24697	-1.77651	0.995322	0.383591	0.12929	0.218865	0.841785	0.318883	0.452657	0.00256091	0.0437755	0.0011299	0.783854	0.0163771	0.711849	1.51155e-06	0.508253
HEA	i_SCRI_RS_158285	SCRI_RS_158285	2H	74.4	5	0							-2.51727	-0.363145		1.32161												-0.495859					-0.24697					0.226395	0.844308		0.459992
HEA	i_11_21242	BOPA1_7549_782	2H	75.2	25	0				0.0202388	2.31388	-2.34741	-2.30069	-0.0130787	-2.17291	-1.75039	-5.38356	5.66122	-7.30087	-0.519312	-4.15477	-0.663353	-7.9914	-1.4197	1.8393	-1.18909	-2.05148	-0.630985	-3.32838	-1.59954	-0.904062	-0.978856	-0.24697	-1.81389	0.995324	0.383811	0.129468	0.2698	0.994274	0.197324	0.333283	0.00210049	0.0170826	0.00113591	0.783951	0.0141163	0.728756	6.0595e-06	0.50845
HEA	i_SCRI_RS_129857	SCRI_RS_129857	2H	75.2	15	0.005	1.51222	0.000230466	0.00416937		2.31388		-2.30069	-0.0130787		-1.75039	-4.72969	5.66122	-7.30087	-0.519312	-4.15477			-1.4197	1.8393	-1.18909		-0.495859	-3.32838				-0.24697			0.387423		0.273443	0.994317		0.336957	0.0184511	0.0179373	0.00123797	0.785548	0.0148607			0.511667
HEA	i_SCRI_RS_221795	SCRI_RS_221795	2H	75.2	5	0							-2.30069				-5.38356							-1.4197					-3.32838				-0.24697					0.275416				0.00236572							0.513401
HEA	i_SCRI_RS_222844	SCRI_RS_222844	2H	75.2	25	0				0.124544	2.40604	-2.11074	-2.79632	-1.63019	-3.22251	-0.547299	-5.90103	6.41064	-7.05899	-0.16764	-4.15477	-0.631428	-8.54958	-2.98922	0.195304	-1.41649	-2.05148	-0.56476	-2.53204	-1.96505	-0.904062	-0.959033	-0.24697	-1.94724	0.971249	0.36702	0.194143	0.206795	0.398645	0.075957	0.780861	0.000923414	0.00735198	0.00177593	0.933994	0.0140666	0.745001	1.14491e-05	0.186876
HEA	i_SCRI_RS_239742	SCRI_RS_239742	2H	75.2	25	0				0.0202388	2.31388	-2.34741	-2.30069	-0.0130787	-2.17291	-1.75039	-5.38356	5.66122	-7.30087	-0.519312	-4.15477	-0.663353	-7.9914	-1.4197	1.8393	-1.18909	-2.05148	-0.495859	-3.32838	-1.59954	-0.904062	-0.978856	-0.24697	-1.81389	0.995324	0.383817	0.129473	0.269806	0.994274	0.197329	0.333288	0.00210074	0.0170839	0.00113606	0.783954	0.0141174	0.728759	6.061e-06	0.508455
HEA	i_SCRI_RS_166540	SCRI_RS_166540	2H	76.1	10	0										-1.43747	-6.21212		-7.30087	-0.735414		-0.663353				-1.25416	-2.05148			-1.80652	-0.747024		-0.24697								0.464883	0.00119586		0.00127093	0.702435		0.731337
HEA	i_SCRI_RS_200291	SCRI_RS_200291	2H	76.1	20	0				0.0202388		-2.34741				-1.75039	-5.38356	5.66122	-7.30087	-0.519312	-4.50263	-0.663353	-7.9914	-1.4197	2.35649	-1.25416	-2.05148	-0.566802		-1.59954	-0.904062	-0.943059	-0.24697	-1.81389	0.995324		0.129435				0.333242	0.00209853	0.0170729	0.00113472	0.783934	0.00903747	0.728734	6.04688e-06	0.508414
HEA	i_SCRI_RS_2961	SCRI_RS_2961	2H	76.1	1	0																											-0.24697
HEA	i_SCRI_RS_154398	SCRI_RS_154398	2H	76.2	25	0				0.0202388	0.837246	-2.12975	-1.18775	0.288079	-2.17291	-1.75039	-5.38356	5.66122	-7.30087	-0.634139	-4.50263	-0.663353	-8.28869	-1.4197	0.605258	-1.25416	-2.05148	-0.566802	-3.32838	-1.59954	-0.904062	-1.18091	-0.24697	-1.81389	0.995326	0.761131	0.190013	0.57459	0.881274	0.197568	0.333546	0.00211228	0.0171429	0.00114299	0.745168	0.00908118	0.728898	4.4655e-06	0.508681
HEA	i_SCRI_RS_157347	SCRI_RS_157347	2H	76.2	1	0																											-0.24697
HEA	i_SCRI_RS_134812	SCRI_RS_134812	2H	76.6	8	0				-0.296506		-2.328		0.505411									-7.78729							-1.59954		-1.04623	-0.24697	-1.81389	0.930155		0.137381		0.783029									1.24521e-05
HEA	i_11_10823	BOPA1_6117_1507	2H	76.8	25	0				-0.296506	0.837246	-2.3201	-0.425557	-1.02431	-1.90769	-1.75039	-5.03849	4.43922	-7.30087	-0.734766	-4.23173	-0.776992	-8.16582	-1.71795	2.11097	-2.06478	-1.07529	-0.512147	-3.41755	-1.18522	-0.904062	-1.04623	-0.354599	-1.81389	0.929602	0.761311	0.147752	0.836081	0.559711	0.260994	0.333923	0.0034872	0.042076	0.00115319	0.700297	0.0140681	0.677868	6.16483e-06	0.435679
HEA	i_11_11214	BOPA1_ABC09163_1_3_313	2H	76.8	25	0				-0.296506	0.837246	-2.328	-0.963168	-0.91209	-2.23501	-1.75039	-5.03849	4.32722	-7.30087	-0.519312	-4.23173	-0.776992	-7.78729	-1.47849	1.86162	-2.06478	-1.07529	-0.512147	-3.32838	-1.59954	-0.904062	-1.04623	-0.24697	-1.81389	0.929621	0.761374	0.134397	0.633732	0.601242	0.183944	0.334054	0.00349605	0.0466402	0.00115675	0.784287	0.0140941	0.677951	1.06965e-05	0.49385
HEA	i_SCRI_RS_235860	SCRI_RS_235860	2H	76.9	2	0				-0.296506																							-0.354599		0.93059
HEA	i_SCRI_RS_4930	SCRI_RS_4930	2H	77.3	2	0													-5.76476														-0.721294											0.00798716
HEA	i_SCRI_RS_171032	SCRI_RS_171032	2H	79.4	10	0				-1.68664			-0.0605567					4.34685		-1.27654		-0.569213		-1.56502		-3.45342			-2.36817		-2.57299		-0.134382		0.672619			0.977319					0.0489877		0.511993		0.765656		0.47708
HEA	i_11_20340	BOPA1_2322_462	2H	79.9	5	0									-3.84401	0.482051				-0.519312				-1.6619						-2.51974										0.0462522	0.792452				0.786931				0.474727
HEA	i_11_10287	BOPA1_2371_950	2H	79.9	23	0				-2.23798	2.05329	-2.57098	-1.41983	-1.41178	-1.71442	0.482051	-5.27745	4.32722		-0.519312	-4.58556	-0.776992	-7.75977	-1.6619	2.44715	-3.45342		-1.89547	-2.44162	-2.51974	-3.00108	0.273357	-0.134382	-3.41187	0.5698	0.543736	0.0949322	0.494958	0.41908	0.313117	0.789856	0.00230392	0.0466214		0.784269	0.00778159	0.677925	1.19889e-05	0.469089
HEA	i_SCRI_RS_91810	SCRI_RS_91810	2H	79.9	25	0				-2.23798	2.05329	-2.57098	-1.41983	-1.84594	-1.71442	1.09379	-4.83497	4.32722	-5.76476	-0.519312	-4.58556	-0.776992	-7.30056	-1.80787	2.44715	-3.45342	-2.02168	-1.89547	-2.68121	-2.51974	-3.00108	0.273357	-0.134382	-3.41187	0.569544	0.543469	0.0947138	0.494672	0.314579	0.312796	0.560524	0.0064612	0.0464766	0.00725831	0.78413	0.00774111	0.677723	5.42901e-05	0.431285
HEA	i_12_30897	BOPA2_12_30897	2H	80	25	0				-2.23798	2.05329	-2.54416	-1.41983	-1.41178	-1.67431	0.482051	-4.84926	4.32722	-5.76476	-0.519312	-4.60444	-0.776992	-7.75977	-1.6619	2.44715	-3.45342	-2.02168	-1.89547	-2.44162	-2.28375	-3.00108	0.273357	-0.134382	-2.83047	0.569415	0.543334	0.0939017	0.494528	0.418616	0.325454	0.789651	0.00591795	0.0464039	0.00723896	0.78406	0.00643414	0.677622	1.17541e-05	0.468646
HEA	i_SCRI_RS_196853	SCRI_RS_196853	2H	80	25	0				-2.23798	2.05329	-2.54416	-1.6575	-1.41178	-1.40757	0.482051	-5.27745	4.32722	-5.76476	-0.519312	-4.72312	-0.776992	-7.75977	-1.6619	2.44715	-3.45342	-2.02168	-1.89547	-2.68121	-2.28375	-3.00108	0.273357	-0.134382	-2.83047	0.569104	0.543009	0.0936372	0.463079	0.418241	0.405584	0.789486	0.00226231	0.046228	0.00719228	0.78389	0.00529264	0.677377	1.15661e-05	0.468288
HEA	i_SCRI_RS_88704	SCRI_RS_88704	2H	80	25	0				-2.23798	2.05329	-2.54416	-1.43498	-1.41178	-1.40757	0.482051	-5.27745	4.32722	-5.76476	-0.519312	-4.60444	-0.776992	-7.75977	-1.6619	2.44715	-3.45342	-2.02168	-1.77622	-2.68121	-2.28375	-3.00108	0.273357	-0.134382	-2.83047	0.569182	0.543091	0.0937035	0.512413	0.418335	0.405679	0.789527	0.00226695	0.046272	0.00720396	0.783932	0.0064022	0.677438	1.1613e-05	0.468378
HEA	i_SCRI_RS_154203	SCRI_RS_154203	2H	80.1	3	0						-2.06404															-2.02168					0.166121					0.190346
HEA	i_SCRI_RS_137263	SCRI_RS_137263	2H	80.2	24	0				-2.23798	2.05329	-2.54416	-1.43498	-1.41178	-1.40757	0.482051	-5.27745	4.32722	-5.76476	-0.519312	-4.60444	-0.776992	-7.75977	-1.6619		-3.45342	-2.02168	-1.77622	-2.68121	-2.28375	-3.00108	0.273357	-0.134382	-2.83047	0.569331	0.543246	0.0938295	0.512575	0.418514	0.40586	0.789606	0.00227578	0.0463558	0.00722617	0.784014	0.00642246	0.677555	1.1702e-05	0.468549
HEA	i_11_20781	BOPA1_4629_162	2H	80.4	1	0.005	30.4926	0.00100056	0.00147207	-2.23798																									0.574994
HEA	i_11_11100	BOPA1_ABC04861_2_1_334	2H	80.4	1	0.005	30.4926	0.00100056	0.00147207	-2.23798																									0.574994
HEA	i_12_30901	BOPA2_12_30901	2H	80.4	1	0.005	30.4926	0.00100056	0.00147207	-2.23798																									0.574994
HEA	i_SCRI_RS_171038	SCRI_RS_171038	2H	80.6	25	0				-2.23798	2.05329	-2.60364	-1.53722	-1.15883	-1.47891	0.482051	-5.5185	5.17274	-5.64088	0.658325	-4.61828	-0.776992	-7.47967	-1.6619	2.62231	-2.94291	-2.20709	-1.4207	-2.40782	-2.28375	-3.00108	0.557322	-0.134382	-2.83047	0.569216	0.543126	0.0892868	0.485253	0.508278	0.383063	0.789545	0.00124279	0.0247049	0.00901283	0.723439	0.00544967	0.677465	2.60118e-05	0.468417
HEA	i_11_11533	BOPA1_ConsensusGBS0705_1	2H	80.9	22	0						-2.72684	-1.43498	-0.633282	-1.40757	0.578117	-5.55687	1.40927		0.562092	-0.911725	-0.776992	-7.75977	-1.6619	2.44715	-1.95451	-2.02168	-1.03307	-2.68121	-2.36193	-2.82302	0.316024	-0.134382	-2.67961			0.080908	0.51499	0.713491	0.408551	0.755565	0.00121821	0.485781		0.76271	0.557706	0.679297	1.31146e-05	0.471096
HEA	i_12_31205	BOPA2_12_31205	2H	80.9	25	0				-2.23798	2.05329	-2.63425	-1.43498	-1.41178	-1.37213	0.578117	-5.55687	4.98314	-5.76476	0.562092	-0.924745	-0.776992	-7.75977	-1.6619	2.44715	-2.94291	-2.02168	-1.24968	-2.68121	-2.36193	-2.82302	0.316024	-0.134382	-2.67961	0.570034	0.54398	0.087275	0.513343	0.419362	0.419327	0.754637	0.00116543	0.0276339	0.00733243	0.761808	0.545732	0.678109	1.2136e-05	0.469359
HEA	i_SCRI_RS_13565	SCRI_RS_13565	2H	80.9	1	0											-5.65584																									0.00158331
HEA	i_SCRI_RS_192398	SCRI_RS_192398	2H	80.9	24	0					2.93145	-2.72684	-1.43498	-0.633282	-1.40757	0.654383	-6.14287	1.40927	-5.76476	0.562092	-0.911725	-0.776992	-7.63848	-1.6619	2.44715	-1.95451	-2.02168	-1.39289	-2.68121	-2.36193	-3.98276	0.316024	-0.134382	-2.9654		0.386693	0.0799465	0.513652	0.712618	0.407059	0.718301	0.000398709	0.484392	0.00737548	0.761977	0.556451	0.678332	2.42865e-05	0.469685
HEA	i_SCRI_RS_221886	SCRI_RS_221886	2H	80.9	8	0							-1.20885	-0.335345				1.10631				-0.776992			2.54287	-1.95451		-1.39289					-0.134382					0.580061	0.848151				0.589415				0.682323
HEA	i_SCRI_RS_3376	SCRI_RS_3376	2H	80.9	12	0.005	1.72456	0.000565739	0.000682174		2.42438					2.17652		1.6225			-1.45446	-0.776992	-8.31652	-1.65468	1.60836		-2.02168		-3.44752		-3.98276		-0.134382			0.42475					0.270074		0.439168			0.357448	0.680189	3.81491e-05	0.499677
HEA	i_SCRI_RS_180028	SCRI_RS_180028	2H	81.2	25	0.005	2.15182	0.00168619	0.0148305	-0.784904	2.93145	-2.6774	-1.43498	-0.633282	-1.45757	0.654383	-4.09913	1.40927	-5.76476	0.562092	-0.911725	-0.776992	-7.63848	-1.6619	2.44715	-1.95451	-2.02168	-1.39289	-2.68121	-2.36193	-3.98276	0.113686	-0.134382	-2.9654	0.868056	0.388039	0.0855536	0.514845	0.713396	0.383859	0.719064	0.0162487	0.485629	0.00754388	0.76263	0.557569	0.679192	2.55995e-05	0.470943
HEA	i_SCRI_RS_165463	SCRI_RS_165463	2H	81.35	14	0					2.93145	-2.49301	-1.72454		-1.4419				-5.76476	0.562092			-8.14181	-1.6619			-2.02168		-2.8345	-2.36193	-3.98276	0.113686		-2.9654		0.387787	0.126799	0.4491		0.396805				0.00751165	0.762509			1.14948e-05	0.470708
HEA	i_11_10475	BOPA1_3469_1152	2H	81.5	23	0				-0.784904	2.93145	-2.65177	-1.43498		-1.4419	0.654383	-4.09913	1.40927	-5.76476	0.562092	-0.911725	-0.776992	-7.63848		2.44715	-2.31854	-2.02168	-1.39289	-2.8345	-1.95573	-3.98276	0.113686	-0.134382	-2.9654	0.86801	0.387872	0.106103	0.514697		0.396889	0.71897	0.0162112	0.485476	0.00752277	0.76255	0.557431	0.679085	2.54315e-05
HEA	i_SCRI_RS_10670	SCRI_RS_10670	2H	81.5	5	0				-0.784904						0.654383	-4.09913				-0.911725												-0.134382		0.869186						0.721391	0.0171918				0.56098
HEA	i_SCRI_RS_128449	SCRI_RS_128449	2H	81.5	5	0				-0.784904						0.654383	-4.09913				-0.911725												-0.134382		0.869186						0.721391	0.0171918				0.56098
HEA	i_SCRI_RS_156090	SCRI_RS_156090	2H	81.5	25	0.015	1.30832	0.0315268	0.0103535	-0.784904	2.93145	-2.65177	-1.55847	-0.633282	-1.4419	0.654383	-4.09913	1.40927	-6.29368	0.562092	-0.911725	-0.776992	-3.87744	-1.34855	2.44715	-2.36493	-2.02168	-1.28261	-2.8345	-1.95573	-3.98276	0.113686	-0.134382	-2.9654	0.868609	0.390046	0.10771	0.479862	0.714554	0.399053	0.720201	0.0167046	0.487475	0.00385933	0.763604	0.559235	0.680472	0.0214959	0.557083
HEA	i_SCRI_RS_159462	SCRI_RS_159462	2H	81.5	19	0.005	1.36516	0.00512992	0.00751236	-0.784904	2.93145		-1.43498	-0.633282	-1.4419	0.654383	-4.09913	1.40927		0.562092	-0.911725		-7.63848	-1.34855	2.44715	-2.31854	-2.02168	-1.39289			-3.98276		-0.134382	-2.9654	0.868421	0.389363		0.516018	0.71416	0.398373	0.719815	0.0165479	0.486847		0.763273	0.558668		2.69473e-05	0.556514
HEA	i_SCRI_RS_160616	SCRI_RS_160616	2H	81.5	25	0.015	1.31511	0.0289899	0.0102316	-0.784904	2.93145	-2.65177	-1.55847	-0.633282	-1.4419	0.654383	-3.87867	1.40927	-6.29368	0.562092	-0.911725	-0.776992	-3.87744	-1.34855	2.44715	-2.36493	-2.02168	-1.28261	-2.8345	-1.95573	-3.98276	0.113686	-0.134382	-2.9654	0.86864	0.39016	0.107794	0.479968	0.714619	0.399166	0.720266	0.0243836	0.487579	0.00386785	0.763659	0.55933	0.680545	0.0215272	0.557178
HEA	i_SCRI_RS_160833	SCRI_RS_160833	2H	81.5	23	0				-0.784904	2.93145	-2.65177	-1.55847		-1.4419	0.654383	-4.09913	1.40927	-6.29368	0.562092		-0.776992	-3.87744	-1.34855	2.44715	-2.36493	-2.02168	-1.39289	-2.8345	-1.95573	-3.98276	0.113686	-0.134382	-2.9654	0.868534	0.389773	0.107507	0.479609		0.398781	0.720047	0.0166419	0.487224	0.00383893	0.763471		0.680298	0.0214208	0.556856
HEA	i_SCRI_RS_172648	SCRI_RS_172648	2H	81.5	3	0				-0.784904																							-0.134382	-2.9654	0.86928
HEA	i_SCRI_RS_185505	SCRI_RS_185505	2H	81.5	19	0.005	1.36749	0.00690774	0.00777325	-0.784904	2.93145		-1.43498	-1.03965	-1.4419	0.636718	-3.09701	-0.583104		0.562092	-1.0453		-7.63848	-1.34855	2.59369	-2.82124	-0.70272	-0.9754			-3.98276		-0.134382	-2.9654	0.86858	0.389942		0.51653	0.556381	0.398948	0.740101	0.115233	0.787933		0.763553	0.508655		2.75593e-05	0.556996
HEA	i_SCRI_RS_198603	SCRI_RS_198603	2H	81.5	25	0.005	2.10332	0.000711306	0.0137783	-0.784904	2.93145	-2.29261	-1.43498	-0.633282	-1.4419	0.654383	-3.89458	1.40927	-5.76476	0.562092	-0.911725	-0.776992	-7.63848	-1.6619	2.44715	-1.97175	-2.02168	-1.39289	-2.8345	-2.36193	-3.98276	0.113686	-0.134382	-2.9654	0.86815	0.388379	0.137064	0.515146	0.713592	0.397394	0.719257	0.0342768	0.485943	0.00758699	0.762796	0.557852	0.679409	2.59418e-05	0.471261
HEA	i_SCRI_RS_211281	SCRI_RS_211281	2H	81.5	12	0				-0.784904	2.93145		-1.55847		-1.4419	0.654383			-6.29368	0.562092			-4.07155	-1.34855						-1.95573			-0.134382	-2.9654	0.868875	0.391016		0.48076		0.400017	0.72075			0.00393175	0.764073			0.0173149	0.557889
HEA	i_SCRI_RS_235221	SCRI_RS_235221	2H	81.5	9	0.005	1.7791	0.00348131	0.00190026	-0.784904	2.93145				-1.09607					0.356823			-4.31086						-2.92118	-1.79925			-0.134382	-2.81996	0.869096	0.391822				0.533428					0.850189			0.0149181
HEA	i_12_31424	BOPA2_12_31424	2H	81.8	4	0				-0.784904				-0.633282																			-0.134382	-2.9654	0.86932				0.716046
HEA	i_SCRI_RS_179213	SCRI_RS_179213	2H	81.8	3	0				-0.784904																							-0.134382	-2.9654	0.86928
HEA	i_SCRI_RS_188339	SCRI_RS_188339	2H	81.8	7	0				-0.784904				-0.633282										-1.34855		-2.36493		-1.28261					-0.134382	-2.9654	0.869353				0.716115										0.55934
HEA	i_SCRI_RS_208760	SCRI_RS_208760	2H	81.8	24	0				-0.284444	3.9853	-2.47868	-1.40256	-0.690169	-1.49254	0.558737	-4.09328	2.05385	-6.5366	0.652855	-0.758393	-0.687988	-3.83891	-1.58567	2.67043	-1.96536	-1.56467	-1.17422	-2.59061		-3.99786	0.279641	-0.0303258	-2.77067	0.963061	0.25656	0.135832	0.516143	0.692322	0.384214	0.761248	0.018834	0.321792	0.00311607	0.729012	0.632082	0.709303	0.0229117	0.493993
HEA	i_12_10936	BOPA2_12_10936	2H	82.1	3	0				-0.784904																							-0.134382	-2.9654	0.86928
HEA	i_11_21351	BOPA1_8632_1809	2H	82.5	6	0.02	2.10273	0.0132733	0.000263017	-0.784904									-6.29368		-0.911725			-1.34855					-2.5854				-0.190123		0.869025									0.00397327		0.560493			0.558345
HEA	i_12_10689	BOPA2_12_10689	2H	82.5	10	0						-2.65177		-1.78963		1.28299	-3.56443	2.21511			-1.78266				3.35555							-1.02212	0.141695	-4.28116			0.108278		0.342413		0.475342	0.037694	0.306387			0.252461
HEA	i_12_10969	BOPA2_12_10969	2H	82.5	2	0				-0.784904																							-0.190123		0.869333
HEA	i_12_20793	BOPA2_12_20793	2H	82.5	20	0					5.38677	-2.65177	-1.85426	0.120102	-1.29172	0.935229	-4.17256			0.562092	-0.924745	-1.36557	-3.31011	-1.94348	3.02113	-2.67508	-6.30975	-1.5595		-1.95573	-3.88006	0.177408		-4.00984		0.0593081	0.107398	0.373789	0.944553	0.449549	0.601107	0.0163163			0.763401	0.548505	0.479111	0.0452592	0.374646
HEA	i_SCRI_RS_119261	SCRI_RS_119261	2H	82.5	24	0				-1.04398	7.7286	-2.55295	-1.67766	-0.690169	-1.49254	0.673906	-4.09328		-6.17507	0.652855	-0.735322	-0.76683	-3.4819	-1.58567	2.51555	-2.36493	-5.84365	-1.05615	-2.5854	-1.95573	-3.98276	0.113686	-0.190123	-2.9654	0.85005	0.0329735	0.122313	0.448961	0.691823	0.383402	0.714183	0.0186323		0.00481508	0.728568	0.637821	0.685493	0.0402783	0.493256
HEA	i_SCRI_RS_155456	SCRI_RS_155456	2H	82.5	25	0.005	1.11744	0.0227252	0.0068474	-0.784904	5.55237	-2.65177	-1.55847	-0.633282	-1.4419	0.654383	-4.17256	1.26633	-6.29368	0.562092	-0.911725	-0.776992	-3.51414	-1.34855	2.44715	-2.36493	-5.84365	-1.05615	-2.5854	-1.95573	-3.98276	0.113686	-0.190123	-2.9654	0.868488	0.103322	0.107384	0.479455	0.7143	0.398615	0.719953	0.0163121	0.532607	0.00382664	0.763391	0.55887	0.680192	0.0384336	0.556717
HEA	i_SCRI_RS_157236	SCRI_RS_157236	2H	82.5	8	0				-0.784904		-2.65177					-4.09913		-6.29368	0.562092						-2.36493						0.113686	-0.134382		0.868764		0.108129					0.0168338		0.00390119	0.763878
HEA	i_SCRI_RS_162798	SCRI_RS_162798	2H	82.5	14	0				-0.784904		-2.65177	-1.55847			0.654383	-4.17256	1.26633		0.562092					2.44715	-2.36493	-5.84365			-1.95573	-3.98276	0.113686	-0.190123		0.868964		0.108671	0.48106			0.720932	0.0167056	0.534104		0.764229
HEA	i_SCRI_RS_174800	SCRI_RS_174800	2H	82.5	4	0				-0.784904		-2.66809																				0.113686	-0.134382		0.869311		0.116454
HEA	i_SCRI_RS_176114	SCRI_RS_176114	2H	82.5	25	0.005	1.11846	0.0202306	0.0064908	-0.784904	5.55237	-2.74284	-1.55847	-0.621156	-1.4419	0.654383	-4.09913	1.26633	-6.29368	0.514964	-0.911725	-0.776992	-3.40765	-1.34855	2.29365	-2.36493	-5.84365	-1.05615	-2.5854	-1.95573	-3.98276	0.113686	-0.134382	-2.9654	0.868521	0.10341	0.102692	0.479566	0.725126	0.398735	0.720021	0.0166315	0.532711	0.00383559	0.788293	0.558971	0.680269	0.0485791	0.556817
HEA	i_SCRI_RS_182039	SCRI_RS_182039	2H	82.5	24	0				-0.784904	5.55237	-2.65177	-1.55847	-0.633282	-1.4419	0.654383	-4.09913	1.26633	-6.29368	0.562092	-0.911725	-0.776992	-3.87744	-1.34855	2.44715	-2.36493	-5.84365	-1.05615		-1.95573	-3.98276	0.113686	-0.134382	-2.9654	0.868472	0.103279	0.10734	0.4794	0.714267	0.398557	0.71992	0.0165905	0.532556	0.00382226	0.763362	0.558822	0.680155	0.0213592	0.556668
HEA	i_SCRI_RS_183984	SCRI_RS_183984	2H	82.5	3	0				-0.784904																							-0.134382	-2.9654	0.86928
HEA	i_SCRI_RS_211894	SCRI_RS_211894	2H	82.5	24	0.015	1.34971	0.00899129	0.00890325	-0.652976	5.55237	-2.65177	-1.55847	-0.737461	-1.4419	0.681027	-4.09913	1.40927	-6.29368	0.562092	-0.911725	-0.776992	-3.87744	-1.34855	2.56336	-2.94964	-2.02168	-1.05088	-2.8345	-1.95573	-3.98276	0.0178566	-0.243089		0.890534	0.103439	0.107503	0.479603	0.671116	0.398775	0.710212	0.0166406	0.487218	0.00383851	0.763468	0.559004	0.680294	0.0214192	0.556851
HEA	i_SCRI_RS_237481	SCRI_RS_237481	2H	82.5	25	0.005	1.11744	0.0227252	0.0068474	-0.784904	5.55237	-2.65177	-1.55847	-0.633282	-1.4419	0.654383	-4.17256	1.26633	-6.29368	0.562092	-0.911725	-0.776992	-3.51414	-1.34855	2.44715	-2.36493	-5.84365	-1.05615	-2.5854	-1.95573	-3.98276	0.113686	-0.190123	-2.9654	0.868488	0.103322	0.107384	0.479455	0.7143	0.398615	0.719953	0.0163121	0.532607	0.00382664	0.763391	0.55887	0.680192	0.0384336	0.556717
HEA	i_SCRI_RS_138463	SCRI_RS_138463	2H	82.6	13	0				-0.784904	5.55237			-0.633282	-1.4419							-0.776992	-3.51414	-1.34855			-5.84365	-1.05615		-1.95573	-3.98276		-0.190123	-2.9654	0.869021	0.104739			0.715419	0.400548							0.681429	0.0392313	0.558333
HEA	i_11_21136	BOPA1_6752_1013	2H	82.65	3	0																		-1.88882		-2.56876			-2.89994																				0.420754
HEA	i_11_21037	BOPA1_6024_1095	2H	82.8	24	0				-0.784904	6.89607	-2.65177	-1.55847	-0.633282	-1.51543	0.935229		1.26633	-6.29368	0.562092	-0.924745	-0.776992	-3.51414	-1.34855	2.44715	-2.56876	-6.30975	-1.05615	-2.5854	-1.95573	-3.98276	0.00443348	-0.190123	-3.24102	0.868598	0.0495009	0.107681	0.479826	0.714532	0.383112	0.601399		0.532954	0.00385643	0.763585	0.548826	0.680448	0.0385975	0.557051
HEA	i_11_11058	BOPA1_ABC02258_1_6_382	2H	82.8	19	0					6.93452	-2.48509		-0.633282	-1.51543	0.942926		3.17294		0.562092		-1.36557	-3.06658	-2.03519	2.18867	-3.45605	-6.30975	-1.54497	-1.86515	-1.95573	-3.98276	0.48521		-4.45019		0.042195	0.132489		0.714612	0.383251	0.599937		0.144518		0.763653		0.479594	0.0725003	0.355984
HEA	i_SCRI_RS_219074	SCRI_RS_219074	2H	82.8	24	0				-0.50658	7.92421	-1.97266	-2.81002	-0.909651	-1.76604	2.43653	-4.24011		-6.29368	0.76833	-0.911725	-0.742226	-3.26776	-1.33808	1.51307	-3.25494	-6.14563	-1.90992	-2.61826	-2.31961	-4.1631	-0.161877	-0.498381	-3.62198	0.914966	0.0576078	0.267332	0.22596	0.629037	0.308614	0.213297	0.019723		0.00379751	0.69581	0.558544	0.695684	0.0715913	0.561295
HEA	i_SCRI_RS_116694	SCRI_RS_116694	2H	86	25	0				1.8667	3.99183	-2.46991	-1.92678	-1.78963	-2.13325	1.26607	-3.33771	2.21511	-2.30934	0.107507	-2.60802	-1.36557	-2.01926	-3.17428	3.50212	-0.112631	-6.33012	-0.776643	-0.609539	-2.67478	-3.7383	-0.244639	0.141695	-4.28116	0.713663	0.130271	0.125588	0.359889	0.341899	0.23767	0.476228	0.052752	0.305871	0.32825	0.953196	0.106197	0.479741	0.224593	0.17183
HEA	i_11_10214	BOPA1_2020_539	2H	86.6	11	0				1.8667	3.99183											-1.49241	-2.23922		3.50212	-0.112631		-0.776643	-0.90404	-2.95174			0.34475	-4.28116	0.714332	0.13121											0.452973	0.193641
HEA	i_SCRI_RS_157140	SCRI_RS_157140	2H	86.6	23	0				1.8667	3.62086	-2.43861	-2.19202	-2.16723		1.51853	-3.56443	2.21511	-2.30934		-1.85261	-0.953338	-2.23922	-3.08924	3.92309	-0.112631	-6.33012	-0.776643	-0.90404	-4.63461	-3.34337	-0.244639	0.34475	-4.28116	0.713119	0.147657	0.126132	0.305709	0.248406		0.389222	0.0371149	0.304911	0.32729		0.250086	0.621037	0.191672	0.18152
HEA	i_SCRI_RS_237763	SCRI_RS_237763	2H	86.6	24	0				1.8667	3.99183	-2.43861	-2.25706	-2.16723		1.51853	-3.56443	2.21511	-2.30934	0.107507	-2.05832	-1.49241	-2.23922	-3.08924	3.50212	-0.112631	-6.33012	-0.776643	-0.90404	-2.95174	-3.34337	-0.244639	0.34475	-4.28116	0.713631	0.130226	0.12684	0.291102	0.24929		0.390108	0.0374694	0.305814	0.328193	0.95319	0.203666	0.451815	0.192502	0.182336
HEA	i_SCRI_RS_2911	SCRI_RS_2911	2H	86.6	13	0				1.8667			-2.25706	-2.79329		1.54021	-3.56443	2.21511	-2.30934		-1.91751				4.69619				-2.02878	-3.03856	-3.39364			-4.28116	0.713411			0.290714	0.149004		0.392519	0.0373154	0.305425	0.327804		0.243206
HEA	i_SCRI_RS_165795	SCRI_RS_165795	2H	86.8	13	0				-1.04164	3.31787			-2.42805				3.10354			-1.85261	-0.953338	-2.23922	-3.08924	3.92309	-0.112631		-0.776643					0.34475	-4.28116	0.850875	0.146686			0.19868				0.169451			0.251846	0.622333	0.193324	0.183144
HEA	i_11_20080	BOPA1_11591_265	2H	88.5	24	0				-1.04164	-0.0282095	-2.07322	-2.25706	-4.52489	-2.37125	1.76074	-3.88517	2.80613	-3.10685	-0.349147		-1.57014	-1.74405	-2.20179	3.80018	-0.0889051	-6.5404	-1.02156	-0.812582	-4.43735	-3.15887	-0.331001	-1.21908	-4.21129	0.850249	0.988807	0.192582	0.289948	0.016087	0.20915	0.344059	0.0218526	0.178682	0.20484	0.854897		0.395737	0.302224	0.278372
HEA	i_12_11285	BOPA2_12_11285	2H	88.5	4	0						-1.89202									-1.38528											-0.628191	-0.885681				0.267738									0.394805
HEA	i_SCRI_RS_115690	SCRI_RS_115690	2H	88.5	5	0				-1.04164											-1.37171				3.80018				-0.812582	-3.67749					0.851036											0.396659
HEA	i_SCRI_RS_129223	SCRI_RS_129223	2H	88.5	24	0				-1.04164	2.96978	-2.07322	-2.25706	-2.16723	-2.37125	1.76074	-3.88517	2.21511	-3.10685	-0.349147	-1.37171	-1.57014	-1.74405	-2.20179	4.09886	-0.0889051	-6.5404	-0.886196		-3.8559	-3.15887	-0.331001	-1.21908	-4.21129	0.850434	0.17684	0.193138	0.290552	0.24875	0.20972	0.344662	0.022018	0.305262	0.205407	0.855076	0.394733	0.396328	0.302829	0.278973
HEA	i_SCRI_RS_135112	SCRI_RS_135112	2H	88.5	12	0				-1.04164			-2.25706	-4.52489		2.52974		2.80613	-3.10685		-1.37171								-0.812582	-3.67749	-3.15887		-1.21908	-4.52545	0.85058			0.291026	0.0163241		0.166397		0.179653	0.205853		0.395198
HEA	i_SCRI_RS_144778	SCRI_RS_144778	2H	88.5	24	0				-1.04164	-0.0282095	-2.07322	-2.25706	-4.52489	-2.37125		-3.88517	2.80613	-3.10685	-0.349147	-1.37171	-1.57014	-1.74405	-2.20179	3.80018	-0.0889051	-6.5404	-0.886196	-0.812582	-4.43735	-3.15887	-0.331001	-1.21908	-4.21129	0.850262	0.988808	0.19262	0.28999	0.0160962	0.20919		0.021864	0.178719	0.204879	0.854909	0.394182	0.395778	0.302266	0.278413
HEA	i_SCRI_RS_155722	SCRI_RS_155722	2H	88.5	3	0.005	-3.23585	0.0100924	0.00151439	-1.04164																							-1.21908	-4.68493	0.851148
HEA	i_SCRI_RS_165509	SCRI_RS_165509	2H	88.5	2	0.005	-4.43717	0.023096	0.00020864	-1.04164																							-1.21908		0.851341
HEA	i_SCRI_RS_222876	SCRI_RS_222876	2H	88.5	24	0				-1.04164	2.74723	-1.89734	-2.58824	-2.59139	-1.36845	1.35141	-3.37305	3.10354	-3.10685	-0.266157	-1.08686	-1.559	-0.982308	-2.28357	3.99986	-0.591128	-6.8176	-1.07637		-4.58255	-3.15887	-0.331001	-1.5144	-4.43774	0.850554	0.231112	0.251536	0.241238	0.21099	0.496654	0.480086	0.0538463	0.168523	0.205773	0.895878	0.502201	0.402072	0.599716	0.263825
HEA	i_SCRI_RS_142621	SCRI_RS_142621	2H	89.15	1	0															-1.37171																									0.397416
HEA	i_SCRI_RS_160618	SCRI_RS_160618	2H	89.15	1	0															-1.37171																									0.397416
HEA	i_12_10649	BOPA2_12_10649	2H	89.5	3	0																		-2.71366				-1.02156					-1.21908																0.199258
HEA	i_11_10138	BOPA1_1635_691	2H	89.8	22	0					0.108584		-2.25706	-6.10314	-2.16739	2.76863	-3.88517	2.80613	-3.10685	-0.132228	-1.37171	-1.47137	-1.74405	-2.71366	3.80018	0.368112	-6.5404	-1.02156	0.264253	-4.30536	-2.01896		-1.21908	-4.52545		0.956806		0.289273	0.00217232	0.238935	0.136351	0.0216685	0.178074	0.204207	0.944719	0.393479	0.424497	0.301547	0.195458
HEA	i_12_30216	BOPA2_12_30216	2H	89.8	4	0.005	2.68911	0.00287139	0.000491497	-1.04164					-2.16739				-3.10685	-0.132228															0.85131					0.242975				0.208102	0.945191
HEA	i_SCRI_RS_195164	SCRI_RS_195164	2H	90.2	1	0									-2.16739																									0.242743
HEA	i_11_21175	BOPA1_6951_875	2H	90.7	1	0													-4.08947																									0.100154
HEA	i_11_11307	BOPA1_ABC12856_1_1_77	2H	91	23	0.005	-1.04384	0.00759824	0.0135422		0.108584	-1.91848	-3.13164	-5.3378	-2.08564	2.76863	-3.88517	2.70219	-4.08947	-0.132228	-0.455052	-1.35898	-1.27212	-2.71366	3.41789		-6.5404	-1.02156	-1.27731	-2.81729	-3.11052	-1.14131	-2.04408	-3.71239		0.956846	0.243269	0.132576	0.00451807	0.257811	0.136714	0.0217901	0.209422	0.0978977	0.94477	0.774986	0.4519	0.468647	0.195871
HEA	i_SCRI_RS_140972	SCRI_RS_140972	2H	91	19	0.015	1.50544	0.011668	0.00449082		0.108584	-0.473517	-3.31488		-2.08564		-3.88517	2.70219	-3.48143	-0.192083		-1.35898	-1.36991	-2.71366	2.95559	4.27458	-6.5404	-0.821764	-1.27731	-2.81729	-3.11052	-1.46913				0.95696	0.767997	0.111125		0.25907		0.0221395	0.210627	0.137652	0.920102		0.453095	0.434151	0.197054
HEA	i_SCRI_RS_172220	SCRI_RS_172220	2H	91.1	18	0.005	-1.33222	0.000129903	0.00887061			-1.53966		-5.3378	-2.08564				-4.08947	-0.132228	-0.107526		-1.27212	-2.71366	3.41789	0.377296	-6.5404	-1.02156	-1.27731	-2.81729	-3.11052	-1.46913	-2.04408	-4.3052			0.334562		0.0045994	0.258772				0.0985754	0.944881	0.946994		0.469544	0.196774
HEA	i_11_20086	BOPA1_11660_365	2H	92.2	11	0.005	1.35731	0.0204801	0.00464541		0.108584			-5.3378	-2.08564		-3.88517						-1.36991	-2.71366	2.95559	4.27458	-6.5404	-0.821764						-4.34497		0.956833			0.00450552	0.257667		0.0217495						0.432796	0.195736
HEA	i_SCRI_RS_160958	SCRI_RS_160958	2H	92.8	22	0					0.108584	-0.329234	-3.68464	-4.99472	-2.08564	2.69055	-2.31557	2.56966	-3.48143	-1.42205	-4.71906	-1.35898	-0.49646	-2.71366	2.57576	4.44673	-6.7466	-0.821764	-1.43353	-3.17794		-1.46913		-4.26113		0.956787	0.841862	0.0844616	0.0101106	0.257163	0.158236	0.176595	0.216784	0.136081	0.470257	0.0114171	0.451284	0.792261	0.195263
HEA	i_SCRI_RS_170162	SCRI_RS_170162	2H	92.8	9	0							-3.31488			2.7197	-2.3935	2.56966		-1.37668	-4.39228	-1.35898		-2.71366			-6.7466											0.111559			0.145327	0.159499	0.219186		0.461765	0.013373	0.453645		0.197598
HEA	i_SCRI_RS_157097	SCRI_RS_157097	2H	92.95	1	0																											-1.84683
HEA	i_11_11250	BOPA1_ABC10472_1_2_247	2H	94	25	0				-5.49894	0.029676	0.820577	-3.31488	-5.24936	-2.08564	2.7197	-2.3935	2.87325	-3.60019	-0.660424	-4.74617	-1.32728	-1.80351	-2.71366	3.31687	3.98189	-6.7466	-1.25606	-1.43353	-3.39832	-2.7239	-1.46913	-1.78543	-4.46176	0.0515984	0.987845	0.622542	0.108533	0.00405046	0.255597	0.141919	0.155962	0.166008	0.0817946	0.716365	0.0060873	0.461515	0.297513	0.193793
HEA	i_SCRI_RS_196862	SCRI_RS_196862	2H	94	19	0					-1.08744	0.160286	-3.4968	-5.24936		2.7197	-3.88517	2.72122	-3.48143	-1.38743	-4.62325	-1.60966	-1.55379		2.68702	4.27458		-0.760964		-3.26108	-3.18185	-1.46913		-4.34497		0.598909	0.923081	0.0944517	0.00408142		0.142255	0.0212924	0.191478	0.135123	0.456083	0.0109436	0.373066	0.377401
HEA	i_11_11346	BOPA1_ABC14531_1_2_91	2H	94.15	6	0				-4.41365			-3.74904							-0.813751			-0.0763604		2.97509						-1.64031				0.223032			0.0816563							0.665403			0.968696
HEA	i_SCRI_RS_135355	SCRI_RS_135355	2H	94.2	1	0				-4.41365																									0.22321
HEA	i_SCRI_RS_152485	SCRI_RS_152485	2H	94.2	1	0				-4.41365																									0.22321
HEA	i_SCRI_RS_157053	SCRI_RS_157053	2H	94.2	1	0				-4.41365																									0.22321
HEA	i_SCRI_RS_4931	SCRI_RS_4931	2H	94.2	1	0				-4.41365																									0.22321
HEA	i_11_10398	BOPA1_2944_1813	2H	94.3	25	0				-4.41365	0.029676	0.788217	-3.25052	-5.5095	-2.71397	3.02162	-2.39611	1.24157	-3.03598	-1.2197	-4.97413	-1.39534	-0.0763604	-2.38074	3.60142	3.2805	-6.7466	-0.793456	-1.19762	-3.39832	-2.7239	-1.46913	-1.82788	-4.46176	0.218345	0.98786	0.630412	0.117256	0.00164598	0.139601	0.103199	0.151321	0.538351	0.10847	0.511998	0.00478982	0.438331	0.968376	0.237803
HEA	i_11_10876	BOPA1_682_767	2H	94.3	25	0				-5.49894	0.029676	0.820577	-3.31488	-5.24936	-2.08564	2.7197	-2.10629	2.87325	-2.7488	-0.660424	-4.63084	-1.32728	-1.80351	-2.71366	3.31687	3.98189	-6.7466	-1.25606	-1.43353	-3.39832	-2.7239	-1.46913	-1.78543	-4.46176	0.0517411	0.987852	0.622755	0.108749	0.00407297	0.255887	0.142162	0.21055	0.166267	0.145774	0.716531	0.00730847	0.461789	0.297808	0.194065
HEA	i_11_10900	BOPA1_7236_1384	2H	94.3	2	0				-4.41365									-3.66962																0.222674									0.0396596
HEA	i_12_31333	BOPA2_12_31333	2H	94.3	23	0				-4.41365	0.029676	1.32472	-3.74904		-2.71397	2.97847	-0.893578	1.24157	-3.66962	-0.813751		-1.39534	-0.0763604	-2.81366	2.97509	3.27645	-4.01678	-0.262542	-1.19762	-3.39832	-1.64031	-1.46913	-1.58095	-3.2292	0.221809	0.987951	0.41553	0.0808535		0.142586	0.111298	0.604055	0.541396	0.0392927	0.664571		0.441766	0.968613	0.178419
HEA	i_SCRI_RS_162618	SCRI_RS_162618	2H	94.3	18	0				-4.41365	-1.12427	1.32472			-0.256472	4.00422	-0.893578		-3.00029	-0.753793	-4.71399	-1.55344	2.27584		2.97509	3.27645	-4.01678	-1.30484		-4.00617		-1.46913	-1.58095		0.221132	0.588998	0.414846			0.907144	0.0421341	0.603525		0.0891326	0.7113	0.00931977	0.401774	0.340651
HEA	i_SCRI_RS_187700	SCRI_RS_187700	2H	94.3	25	0				-4.41365	0.029676	1.32472	-3.74904	-5.5095	-2.71397	2.90303	-1.06316	1.24157	-3.66962	-0.813751	-4.97413	-1.39534	-0.0763604	-2.60388	3.34141	3.2805	-6.7466	-0.536411	-1.19762	-3.39832	-1.64031	-1.46913	-1.69493	-3.2292	0.2189	0.987875	0.412586	0.078954	0.00166739	0.140079	0.11055	0.53132	0.538841	0.0380674	0.662579	0.00484068	0.438883	0.968415	0.195958
HEA	i_SCRI_RS_209354	SCRI_RS_209354	2H	94.3	15	0				-4.41365	0.029676		-3.25052		-2.71397	3.02162	-2.39611			-1.2197	-4.97413	-1.39534	-0.0763604			3.2805	-6.7466		-1.19762	-3.39832	-1.64031				0.220984	0.987929		0.11936		0.141873	0.105179	0.153667			0.514411	0.0050347	0.44095	0.968557
HEA	i_SCRI_RS_194603	SCRI_RS_194603	2H	94.4	2	0				-5.49894											-4.65809														0.0536779											0.0077907
HEA	i_SCRI_RS_196270	SCRI_RS_196270	2H	94.4	4	0				-5.49894						2.7197					-4.63084			-2.57436											0.0535402						0.145213					0.00776384			0.222344
HEA	i_11_20498	BOPA1_3206_670	2H	94.5	18	0						1.35338	-3.74904	-4.62312	-2.71397	2.97847		1.34133	-3.66962	-0.801899	-4.71399	-1.39534	0.706118	-2.81366			-4.01678		-1.19762	-4.39358	-1.64031	-1.51195		-3.2292			0.410595	0.0794702	0.00989186	0.140762	0.109666		0.507779	0.0383993	0.668309	0.00910217	0.439672	0.722596	0.176434
HEA	i_12_30095	BOPA2_12_30095	2H	94.5	5	0											-1.11292				-4.71399			-2.81366					-1.19762	-4.39358												0.510007				0.00940019			0.17828
HEA	i_12_30480	BOPA2_12_30480	2H	94.5	23	0					0.029676	1.35338	-3.74904	-0.296174	-2.71397	2.97847	-1.11292	1.34133	-3.66962	-0.801899	-4.71399	-1.39534	0.706118	-2.81366	2.85472	3.27645	-4.01678	-1.2468	-1.19762	-4.39358	-1.64031	-1.51195	-1.58095			0.987927	0.411798	0.0802457	0.946228	0.141785	0.110582	0.509291	0.50887	0.0388996	0.669111	0.00928188	0.440849	0.72328	0.177548
HEA	i_SCRI_RS_159484	SCRI_RS_159484	2H	94.5	23	0					0.029676	0.781647	-3.25052	-4.62312	-3.30067	3.02162	-2.10629	2.87325		-1.2197	-4.71457	-1.42149	-1.80351	-2.73408	3.56216	3.98189	-6.7466	-1.10314	-1.43353	-3.39832	-2.82259	-1.46913	-1.82788	-4.46176		0.987863	0.639391	0.117349	0.00969657	0.0801271	0.103287	0.210956	0.166645		0.512107	0.00655361	0.439349	0.298239	0.209597
[truncated: 38,713 more rows]
[truncated: 10 more columns]

## Sheet: Table S5
Table S5. Overview of all QTL and their significant effects on seven traits studied.
[truncated: 123 more rows]

[truncated: 1 more sheets: Table S6]
